# Supplementary material for: Genetic and molecular underpinnings of atrial fibrillation
Source: NPJ Cardiovasc Health. 2024 Dec 4;1:35. doi: 10.1038/s44325-024-00035-5 (PMC11759492; doi:10.1038/s44325-024-00035-5)
Supplement: Supplementary file 1 — Supplementary_Extended_data_1_Deseq2_human [file 44325_2024_35_MOESM1_ESM.xlsx]

## Sheet: psuedobulk_with_GeneID
	X	baseMean	log2FoldChange	lfcSE	stat	pvalue	padj	GENEID.x	SYMBOL	GENEID.y
169	ENSG00000163217	537.929	14.6342	0.93345	15.6775	2.16e-55	3.5e-53	ENSG00000163217	BMP10	ENSG00000163217
2	ENSG00000175745	120.343	10.3666	0.275432	37.6376	5.21160625812687e-310	7.15e-306	ENSG00000175745	NR2F1	ENSG00000175745
162	ENSG00000222038	55.1845	9.068	0.573265	15.8182	2.33e-56	3.95e-54	ENSG00000222038	POTEJ	ENSG00000222038
2752	ENSG00000188219	9.43997	8.76558	1.88069	4.66084	3.15e-06	3.14e-05	ENSG00000188219	POTEE	ENSG00000188219
90	ENSG00000144891	128.573	8.73584	0.485513	17.993	2.21e-72	6.74e-70	ENSG00000144891	AGTR1	ENSG00000144891
106	ENSG00000107796	1097.71	8.63981	0.50182	17.2169	1.98e-66	5.13e-64	ENSG00000107796	ACTA2	ENSG00000107796
19	ENSG00000130037	39.0051	8.12997	0.319505	25.4455	7.92e-143	1.14e-139	ENSG00000130037	KCNA5	ENSG00000130037
131	ENSG00000175206	11024.5	7.90893	0.481651	16.4205	1.36e-60	2.86e-58	ENSG00000175206	NPPA	ENSG00000175206
140	ENSG00000250103	54.8773	7.86983	0.485376	16.2139	4.02e-59	7.89e-57	ENSG00000250103	PANCR	ENSG00000250103
406	ENSG00000164093	15.9341	7.37401	0.640523	11.5125	1.14e-30	7.71e-29	ENSG00000164093	PITX2	ENSG00000164093
133	ENSG00000170290	214.073	7.30393	0.446966	16.3411	5.03e-60	1.04e-57	ENSG00000170290	SLN	ENSG00000170290
14	ENSG00000237187	147.205	7.04917	0.265666	26.534	3.93e-155	7.7e-152	ENSG00000237187	NR2F1-AS1	ENSG00000237187
39	ENSG00000264345	39.4182	6.93847	0.314939	22.0311	1.45e-107	1.02e-104	ENSG00000264345	RP11-958F21.1	ENSG00000264345
814	ENSG00000105697	674.364	6.80239	0.794777	8.55887	1.14e-17	3.84e-16	ENSG00000105697	HAMP	ENSG00000105697
9	ENSG00000146530	182.363	6.75786	0.22462	30.0858	7.43e-199	2.27e-195	ENSG00000146530	VWDE	ENSG00000146530
58	ENSG00000148942	61.0908	6.62543	0.331568	19.9821	7.88e-89	3.73e-86	ENSG00000148942	SLC5A12	ENSG00000148942
154	ENSG00000196834	38.2135	6.56296	0.409969	16.0084	1.12e-57	1.99e-55	ENSG00000196834	POTEI	ENSG00000196834
193	ENSG00000185551	167.149	6.359	0.427362	14.8796	4.47e-50	6.35e-48	ENSG00000185551	NR2F2	ENSG00000185551
391	ENSG00000232287	139.717	6.23412	0.534261	11.6687	1.84e-31	1.29e-29	ENSG00000232287	SLC6A1-AS1	ENSG00000232287
348	ENSG00000159248	3.91602	6.122	0.50374	12.1531	5.52e-34	4.35e-32	ENSG00000159248	GJD2	ENSG00000159248
749	ENSG00000168779	5.73404	6.06843	0.68446	8.86601	7.58e-19	2.78e-17	ENSG00000168779	SHOX2	ENSG00000168779
145	ENSG00000244459	11.8585	6.05404	0.374777	16.1537	1.07e-58	2.02e-56	ENSG00000244459	RP11-1398P2.1	ENSG00000244459
60	ENSG00000226140	14.0927	5.97217	0.301463	19.8107	2.41e-87	1.1e-84	ENSG00000226140	RP11-461K13.1	ENSG00000226140
785	ENSG00000118523	100.067	5.9695	0.684959	8.71512	2.9e-18	1.01e-16	ENSG00000118523	CTGF	ENSG00000118523
128	ENSG00000173068	552.283	5.94645	0.360539	16.4932	4.1e-61	8.79e-59	ENSG00000173068	BNC2	ENSG00000173068
301	ENSG00000228826	7.87107	5.91942	0.461947	12.8141	1.37e-37	1.25e-35	ENSG00000228826	RP11-344P13.4	ENSG00000228826
25	ENSG00000255382	24.458	5.89276	0.249643	23.6047	3.45e-123	3.78e-120	ENSG00000255382	RP11-718B12.2	ENSG00000255382
3122	ENSG00000180139	2.97222	5.87934	1.35815	4.32892	1.5e-05	0.00013166	ENSG00000180139	ACTA2-AS1	ENSG00000180139
215	ENSG00000182103	4.41482	5.87402	0.405356	14.491	1.38e-47	1.76e-45	ENSG00000182103	FAM181B	ENSG00000182103
99	ENSG00000247809	546.235	5.86434	0.332849	17.6186	1.77e-69	4.91e-67	ENSG00000247809	NR2F2-AS1	ENSG00000247809
226	ENSG00000138134	147.71	5.83192	0.408234	14.2857	2.69e-46	3.26e-44	ENSG00000138134	STAMBPL1	ENSG00000138134
307	ENSG00000250846	40.1885	5.81737	0.457072	12.7275	4.16e-37	3.72e-35	ENSG00000250846	EPHA5-AS1	ENSG00000250846
20	ENSG00000161509	59.9655	5.79466	0.239381	24.2068	1.89e-129	2.59e-126	ENSG00000161509	GRIN2C	ENSG00000161509
119	ENSG00000221986	123.654	5.79248	0.347721	16.6584	2.63e-62	6.06e-60	ENSG00000221986	MYBPHL	ENSG00000221986
205	ENSG00000184905	8.11988	5.79123	0.395023	14.6605	1.15e-48	1.54e-46	ENSG00000184905	TCEAL2	ENSG00000184905
173	ENSG00000251388	30.6888	5.7718	0.370012	15.599	7.4e-55	1.17e-52	ENSG00000251388	RP11-427M20.1	ENSG00000251388
156	ENSG00000224700	5.82429	5.74549	0.359562	15.9791	1.79e-57	3.14e-55	ENSG00000224700	RP11-697E14.2	ENSG00000224700
359	ENSG00000108556	159.308	5.73462	0.476051	12.0462	2.03e-33	1.55e-31	ENSG00000108556	CHRNE	ENSG00000108556
435	ENSG00000102109	3.8611	5.67522	0.507675	11.1788	5.18e-29	3.26e-27	ENSG00000102109	PCSK1N	ENSG00000102109
7	ENSG00000169071	629.887	5.67373	0.186266	30.4604	8.72e-204	3.42e-200	ENSG00000169071	ROR2	ENSG00000169071
59	ENSG00000162989	1735.84	5.66368	0.284529	19.9055	3.65e-88	1.7e-85	ENSG00000162989	KCNJ3	ENSG00000162989
46	ENSG00000269113	314.293	5.62519	0.265353	21.1989	9.78e-100	5.83e-97	ENSG00000269113	TRABD2B	ENSG00000269113
181	ENSG00000104415	11.3704	5.59904	0.365181	15.3322	4.66e-53	7.06e-51	ENSG00000104415	WISP1	ENSG00000104415
4	ENSG00000163630	855.692	5.58457	0.174481	32.0067	8.81e-225	6.04e-221	ENSG00000163630	SYNPR	ENSG00000163630
400	ENSG00000275216	31.9781	5.57976	0.481855	11.5797	5.22e-31	3.58e-29	ENSG00000275216	RP11-54H7.4	ENSG00000275216
221	ENSG00000205710	2.87251	5.44857	0.379682	14.3503	1.06e-46	1.32e-44	ENSG00000205710	C17orf107	ENSG00000205710
5	ENSG00000138669	99.35	5.41673	0.170502	31.7693	1.72e-221	9.42e-218	ENSG00000138669	PRKG2	ENSG00000138669
167	ENSG00000273771	5.20029	5.41502	0.34433	15.7263	9.99e-56	1.64e-53	ENSG00000273771	RP11-236L14.2	ENSG00000273771
374	ENSG00000071246	101.268	5.36786	0.451631	11.8855	1.41e-32	1.03e-30	ENSG00000071246	VASH1	ENSG00000071246
229	ENSG00000138378	664.505	5.35133	0.375511	14.2508	4.43e-46	5.31e-44	ENSG00000138378	STAT4	ENSG00000138378
239	ENSG00000230506	5.99196	5.34299	0.381333	14.0113	1.33e-44	1.53e-42	ENSG00000230506	RP11-416N4.4	ENSG00000230506
12	ENSG00000130294	40.9565	5.32001	0.189655	28.051	3.89e-173	8.89e-170	ENSG00000130294	KIF1A	ENSG00000130294
40	ENSG00000165899	755.805	5.30435	0.240901	22.0188	1.9e-107	1.3e-104	ENSG00000165899	OTOGL	ENSG00000165899
238	ENSG00000231756	5.13235	5.29684	0.378039	14.0114	1.33e-44	1.53e-42	ENSG00000231756	RP11-183I6.2	ENSG00000231756
34	ENSG00000258569	104.383	5.2828	0.237215	22.2701	7.2e-110	5.81e-107	ENSG00000258569	RP11-99E15.2	ENSG00000258569
56	ENSG00000156218	891.529	5.27511	0.263113	20.0488	2.07e-89	1.01e-86	ENSG00000156218	ADAMTSL3	ENSG00000156218
394	ENSG00000285294	41.3347	5.24275	0.450221	11.6448	2.44e-31	1.7e-29	ENSG00000285294	NA	NA
314	ENSG00000146648	163.928	5.16415	0.410247	12.5879	2.46e-36	2.15e-34	ENSG00000146648	EGFR	ENSG00000146648
163	ENSG00000205056	15.6612	5.16192	0.326347	15.8173	2.36e-56	3.98e-54	ENSG00000205056	RP11-693J15.5	ENSG00000205056
36	ENSG00000198336	2528.48	5.14745	0.232049	22.1826	5.06e-109	3.86e-106	ENSG00000198336	MYL4	ENSG00000198336
63	ENSG00000170382	68.6744	5.10254	0.264828	19.2674	1.01e-82	4.39e-80	ENSG00000170382	LRRN2	ENSG00000170382
151	ENSG00000266846	305.867	5.05169	0.314286	16.0736	3.91e-58	7.1e-56	ENSG00000266846	RP11-793A3.2	ENSG00000266846
28	ENSG00000095397	31.5562	5.05114	0.217064	23.2703	8.87e-120	8.69e-117	ENSG00000095397	WHRN	ENSG00000095397
385	ENSG00000264707	8.03475	5.03946	0.42903	11.7462	7.39e-32	5.26e-30	ENSG00000264707	L3MBTL4-AS1	ENSG00000264707
559	ENSG00000254535	2.72854	5.03135	0.497984	10.1034	5.33e-24	2.62e-22	ENSG00000254535	PABPC4L	ENSG00000254535
110	ENSG00000273321	12.1475	5.00643	0.294842	16.98	1.15e-64	2.88e-62	ENSG00000273321	RP11-621L6.3	ENSG00000273321
177	ENSG00000148053	167.604	4.98138	0.322687	15.4372	9.2e-54	1.43e-51	ENSG00000148053	NTRK2	ENSG00000148053
434	ENSG00000206432	4.5529	4.96703	0.443605	11.197	4.22e-29	2.67e-27	ENSG00000206432	TMEM200C	ENSG00000206432
647	ENSG00000144857	18.8125	4.95846	0.522004	9.49889	2.12e-21	8.99e-20	ENSG00000144857	BOC	ENSG00000144857
329	ENSG00000120057	15.9568	4.91338	0.39823	12.3381	5.65e-35	4.71e-33	ENSG00000120057	SFRP5	ENSG00000120057
95	ENSG00000055732	205.603	4.90792	0.275093	17.8409	3.4e-71	9.82e-69	ENSG00000055732	MCOLN3	ENSG00000055732
497	ENSG00000145358	3.29347	4.89443	0.459381	10.6544	1.66e-26	9.18e-25	ENSG00000145358	DDIT4L	ENSG00000145358
102	ENSG00000144331	2385.29	4.88585	0.279349	17.4901	1.7e-68	4.58e-66	ENSG00000144331	ZNF385B	ENSG00000144331
27	ENSG00000187550	28.2151	4.88557	0.209858	23.2803	7.02e-120	7.13e-117	ENSG00000187550	SBK2	ENSG00000187550
146	ENSG00000163531	304.893	4.87979	0.302299	16.1422	1.29e-58	2.42e-56	ENSG00000163531	NFASC	ENSG00000163531
604	ENSG00000183421	2.22376	4.85848	0.497754	9.76082	1.66e-22	7.53e-21	ENSG00000183421	RIPK4	ENSG00000183421
262	ENSG00000087085	6.63025	4.85156	0.358039	13.5504	7.88e-42	8.25e-40	ENSG00000087085	ACHE	ENSG00000087085
94	ENSG00000105251	26.2497	4.84114	0.271009	17.8634	2.27e-71	6.64e-69	ENSG00000105251	SHD	ENSG00000105251
22	ENSG00000198108	222.074	4.80418	0.199662	24.0616	6.32e-128	7.88e-125	ENSG00000198108	CHSY3	ENSG00000198108
82	ENSG00000275443	223.444	4.79274	0.259366	18.4787	3.07e-76	1.03e-73	ENSG00000275443	RP11-759A24.3	ENSG00000275443
115	ENSG00000112280	44.7238	4.77235	0.28526	16.7298	7.94e-63	1.9e-60	ENSG00000112280	COL9A1	ENSG00000112280
264	ENSG00000103569	49.2111	4.76689	0.352853	13.5096	1.37e-41	1.43e-39	ENSG00000103569	AQP9	ENSG00000103569
2713	ENSG00000179914	1.88416	4.76448	1.01137	4.71092	2.47e-06	2.49e-05	ENSG00000179914	ITLN1	ENSG00000179914
76	ENSG00000170324	126.034	4.75363	0.255739	18.5878	4.03e-77	1.46e-74	ENSG00000170324	FRMPD2	ENSG00000170324
92	ENSG00000154655	1293.92	4.71575	0.262372	17.9735	3.14e-72	9.36e-70	ENSG00000154655	L3MBTL4	ENSG00000154655
61	ENSG00000151012	171.875	4.69911	0.237488	19.7867	3.88e-87	1.74e-84	ENSG00000151012	SLC7A11	ENSG00000151012
64	ENSG00000226133	13.3683	4.69818	0.244131	19.2445	1.57e-82	6.73e-80	ENSG00000226133	RP4-683M8.2	ENSG00000226133
356	ENSG00000236166	2.29544	4.67787	0.386725	12.0961	1.11e-33	8.53e-32	ENSG00000236166	RP3-523C21.2	ENSG00000236166
854	ENSG00000280560	24.8024	4.63953	0.554314	8.36987	5.77e-17	1.85e-15	ENSG00000280560	LINC01374	ENSG00000280560
325	ENSG00000157103	32.7772	4.63557	0.374024	12.3938	2.82e-35	2.38e-33	ENSG00000157103	SLC6A1	ENSG00000157103
269	ENSG00000174326	5.47948	4.62163	0.343822	13.4419	3.43e-41	3.5e-39	ENSG00000174326	SLC16A11	ENSG00000174326
332	ENSG00000122870	161.904	4.62084	0.375178	12.3164	7.39e-35	6.11e-33	ENSG00000122870	BICC1	ENSG00000122870
52	ENSG00000164588	597.019	4.61382	0.223081	20.6822	5.01e-95	2.64e-92	ENSG00000164588	HCN1	ENSG00000164588
33	ENSG00000006283	40.8331	4.59985	0.202421	22.7242	2.58e-114	2.15e-111	ENSG00000006283	CACNA1G	ENSG00000006283
66	ENSG00000106772	464.176	4.589	0.239806	19.1363	1.26e-81	5.23e-79	ENSG00000106772	PRUNE2	ENSG00000106772
1694	ENSG00000145194	3.14704	4.57609	0.75516	6.05977	1.36e-09	2.21e-08	ENSG00000145194	ECE2	ENSG00000145194
11	ENSG00000228509	92.2136	4.57584	0.157134	29.1207	1.96e-186	4.89e-183	ENSG00000228509	AC006460.2	ENSG00000228509
524	ENSG00000144810	86.4721	4.57064	0.437621	10.4443	1.56e-25	8.15e-24	ENSG00000144810	COL8A1	ENSG00000144810
30	ENSG00000138821	101.822	4.56658	0.196898	23.1927	5.4e-119	4.94e-116	ENSG00000138821	SLC39A8	ENSG00000138821
219	ENSG00000072952	37.3324	4.54614	0.31496	14.434	3.16e-47	3.96e-45	ENSG00000072952	MRVI1	ENSG00000072952
81	ENSG00000229896	17.7985	4.54474	0.245937	18.4793	3.03e-76	1.03e-73	ENSG00000229896	RP11-456H18.2	ENSG00000229896
78	ENSG00000155265	69.3481	4.53973	0.244356	18.5784	4.81e-77	1.69e-74	ENSG00000155265	GOLGA7B	ENSG00000155265
352	ENSG00000264449	6.75637	4.50049	0.371327	12.12	8.28e-34	6.45e-32	ENSG00000264449	RP11-945C19.4	ENSG00000264449
1507	ENSG00000257258	3.24932	4.48869	0.694166	6.4663	1e-10	1.83e-09	ENSG00000257258	RP11-946L16.1	ENSG00000257258
506	ENSG00000131435	28.4403	4.45856	0.422562	10.5513	5.01e-26	2.72e-24	ENSG00000131435	PDLIM4	ENSG00000131435
201	ENSG00000248222	37.8907	4.44184	0.302403	14.6885	7.64e-49	1.04e-46	ENSG00000248222	CTB-174D11.1	ENSG00000248222
48	ENSG00000253122	164.139	4.43906	0.211043	21.034	3.21e-98	1.83e-95	ENSG00000253122	RP11-238I10.1	ENSG00000253122
1363	ENSG00000156298	76.9012	4.43821	0.658282	6.74211	1.56e-11	3.14e-10	ENSG00000156298	TSPAN7	ENSG00000156298
37	ENSG00000139304	404.529	4.438	0.200477	22.1372	1.38e-108	1.03e-105	ENSG00000139304	PTPRQ	ENSG00000139304
195	ENSG00000140254	2.90924	4.4354	0.298893	14.8394	8.14e-50	1.15e-47	ENSG00000140254	DUOXA1	ENSG00000140254
687	ENSG00000137142	1.78343	4.41722	0.479654	9.20919	3.29e-20	1.31e-18	ENSG00000137142	IGFBPL1	ENSG00000137142
1633	ENSG00000109113	21.2037	4.4078	0.713739	6.17565	6.59e-10	1.11e-08	ENSG00000109113	RAB34	ENSG00000109113
688	ENSG00000259666	1.89391	4.40464	0.478342	9.20814	3.32e-20	1.32e-18	ENSG00000259666	LINGO1-AS1	ENSG00000259666
979	ENSG00000248965	2.13897	4.38786	0.554694	7.91042	2.57e-15	7.19e-14	ENSG00000248965	CTB-174D11.2	ENSG00000248965
199	ENSG00000178538	79.1361	4.38078	0.29766	14.7174	4.98e-49	6.87e-47	ENSG00000178538	CA8	ENSG00000178538
470	ENSG00000185818	2.32134	4.36984	0.402524	10.8561	1.87e-27	1.09e-25	ENSG00000185818	NAT8L	ENSG00000185818
100	ENSG00000139117	981.413	4.36446	0.248124	17.5899	2.95e-69	8.08e-67	ENSG00000139117	CPNE8	ENSG00000139117
365	ENSG00000272620	1.721	4.35584	0.363648	11.9782	4.62e-33	3.48e-31	ENSG00000272620	AFAP1-AS1	ENSG00000272620
724	ENSG00000259834	1.56566	4.3392	0.483065	8.98263	2.64e-19	1e-17	ENSG00000259834	RP11-284N8.3	ENSG00000259834
231	ENSG00000073737	49.9284	4.33127	0.306394	14.1363	2.27e-45	2.7e-43	ENSG00000073737	DHRS9	ENSG00000073737
107	ENSG00000180190	30.2014	4.32092	0.252867	17.0877	1.83e-65	4.7e-63	ENSG00000180190	TDRP	ENSG00000180190
44	ENSG00000224957	326.237	4.31754	0.198832	21.7145	1.5e-104	9.33e-102	ENSG00000224957	LINC01266	ENSG00000224957
147	ENSG00000233005	223.957	4.3128	0.267651	16.1135	2.05e-58	3.83e-56	ENSG00000233005	AC067959.1	ENSG00000233005
555	ENSG00000180801	37.4656	4.30537	0.423276	10.1715	2.66e-24	1.31e-22	ENSG00000180801	ARSJ	ENSG00000180801
1278	ENSG00000183631	2.65831	4.30467	0.620783	6.93427	4.08e-12	8.76e-11	ENSG00000183631	PRR32	ENSG00000183631
337	ENSG00000259134	21.0038	4.29471	0.351203	12.2286	2.19e-34	1.78e-32	ENSG00000259134	LINC00924	ENSG00000259134
15	ENSG00000258913	101.037	4.28709	0.164341	26.0865	5.18e-150	9.48e-147	ENSG00000258913	RP11-260M19.2	ENSG00000258913
103	ENSG00000226476	13.1542	4.28614	0.245134	17.4849	1.87e-68	4.97e-66	ENSG00000226476	RP11-776H12.1	ENSG00000226476
214	ENSG00000223720	12.0773	4.25452	0.293212	14.5101	1.05e-47	1.34e-45	ENSG00000223720	RP5-1024N4.2	ENSG00000223720
399	ENSG00000253809	14.8574	4.23902	0.365909	11.5849	4.91e-31	3.38e-29	ENSG00000253809	RP1-149L1.1	ENSG00000253809
208	ENSG00000133392	233.676	4.23273	0.290042	14.5935	3.09e-48	4.07e-46	ENSG00000133392	MYH11	ENSG00000133392
142	ENSG00000227220	91.5578	4.18328	0.258121	16.2067	4.52e-59	8.74e-57	ENSG00000227220	RP11-69I8.3	ENSG00000227220
180	ENSG00000122756	15.8983	4.18319	0.272648	15.3429	3.95e-53	6.03e-51	ENSG00000122756	CNTFR	ENSG00000122756
126	ENSG00000133134	20.5632	4.18143	0.25329	16.5085	3.19e-61	6.94e-59	ENSG00000133134	BEX2	ENSG00000133134
426	ENSG00000085552	1.86636	4.17894	0.370287	11.2857	1.54e-29	9.94e-28	ENSG00000085552	IGSF9	ENSG00000085552
32	ENSG00000130224	100.328	4.10737	0.178858	22.9645	1.06e-116	9.06e-114	ENSG00000130224	LRCH2	ENSG00000130224
561	ENSG00000112175	41.4076	4.09174	0.405658	10.0867	6.33e-24	3.09e-22	ENSG00000112175	BMP5	ENSG00000112175
972	ENSG00000224057	1.1518	4.08846	0.516364	7.91779	2.42e-15	6.82e-14	ENSG00000224057	EGFR-AS1	ENSG00000224057
85	ENSG00000182621	785.125	4.08627	0.222619	18.3555	2.99e-75	9.64e-73	ENSG00000182621	PLCB1	ENSG00000182621
1065	ENSG00000141756	15.5658	4.07423	0.533472	7.6372	2.22e-14	5.72e-13	ENSG00000141756	FKBP10	ENSG00000141756
88	ENSG00000140600	28.7685	4.0653	0.224271	18.1268	1.96e-73	6.11e-71	ENSG00000140600	SH3GL3	ENSG00000140600
655	ENSG00000114698	24.4529	4.05281	0.430885	9.40577	5.16e-21	2.16e-19	ENSG00000114698	PLSCR4	ENSG00000114698
258	ENSG00000254119	23.8174	4.02913	0.294517	13.6805	1.33e-42	1.41e-40	ENSG00000254119	RP11-705O24.1	ENSG00000254119
700	ENSG00000166917	2.1225	4.00072	0.438885	9.11565	7.82e-20	3.06e-18	ENSG00000166917	MIR202HG	ENSG00000166917
450	ENSG00000259285	3.50159	3.99057	0.360719	11.0628	1.9e-28	1.16e-26	ENSG00000259285	CTD-2330J20.2	ENSG00000259285
235	ENSG00000106631	8636.28	3.98628	0.284244	14.0241	1.11e-44	1.3e-42	ENSG00000106631	MYL7	ENSG00000106631
51	ENSG00000184347	1167.86	3.9635	0.191091	20.7415	1.46e-95	7.87e-93	ENSG00000184347	SLIT3	ENSG00000184347
124	ENSG00000182667	955.086	3.95428	0.23936	16.5202	2.62e-61	5.81e-59	ENSG00000182667	NTM	ENSG00000182667
191	ENSG00000264365	27.4224	3.9506	0.26451	14.9355	1.94e-50	2.78e-48	ENSG00000264365	RP11-621L6.2	ENSG00000264365
134	ENSG00000188522	28.4735	3.93166	0.241065	16.3095	8.44e-60	1.73e-57	ENSG00000188522	FAM83G	ENSG00000188522
2261	ENSG00000231424	86.245	3.91829	0.748474	5.23504	1.65e-07	2e-06	ENSG00000231424	RP1-45C12.1	ENSG00000231424
243	ENSG00000132639	47.2722	3.9143	0.280323	13.9635	2.6e-44	2.94e-42	ENSG00000132639	SNAP25	ENSG00000132639
480	ENSG00000237159	2.65604	3.90487	0.362587	10.7695	4.8e-27	2.74e-25	ENSG00000237159	CNTFR-AS1	ENSG00000237159
556	ENSG00000131171	49.1926	3.8947	0.383783	10.1482	3.38e-24	1.67e-22	ENSG00000131171	SH3BGRL	ENSG00000131171
509	ENSG00000234661	10.5014	3.86144	0.366228	10.5438	5.43e-26	2.92e-24	ENSG00000234661	CHL1-AS1	ENSG00000234661
1868	ENSG00000259281	0.731515	3.8589	0.668952	5.76857	7.99e-09	1.17e-07	ENSG00000259281	LINGO1-AS2	ENSG00000259281
265	ENSG00000227906	72.313	3.85004	0.285676	13.477	2.14e-41	2.21e-39	ENSG00000227906	SNAP25-AS1	ENSG00000227906
1341	ENSG00000228959	3.12447	3.84996	0.566392	6.79734	1.07e-11	2.18e-10	ENSG00000228959	RP5-1121H13.3	ENSG00000228959
1618	ENSG00000196329	5.5166	3.83957	0.617273	6.22022	4.96e-10	8.42e-09	ENSG00000196329	GIMAP5	ENSG00000196329
75	ENSG00000169181	258.138	3.83355	0.205882	18.6201	2.21e-77	8.08e-75	ENSG00000169181	GSG1L	ENSG00000169181
444	ENSG00000251294	21.4979	3.82986	0.344108	11.1298	8.98e-29	5.55e-27	ENSG00000251294	RP11-116O11.1	ENSG00000251294
104	ENSG00000179299	164.951	3.8286	0.219733	17.4238	5.44e-68	1.43e-65	ENSG00000179299	NSUN7	ENSG00000179299
1011	ENSG00000113231	407.733	3.82731	0.491099	7.79337	6.52e-15	1.77e-13	ENSG00000113231	PDE8B	ENSG00000113231
2341	ENSG00000275278	0.842583	3.81848	0.747794	5.10633	3.28e-07	3.85e-06	ENSG00000275278	RP11-946L16.2	ENSG00000275278
2222	ENSG00000265487	12.2914	3.81298	0.722636	5.27649	1.32e-07	1.63e-06	ENSG00000265487	RP11-793A3.1	ENSG00000265487
3188	ENSG00000105997	0.850678	3.80481	0.889442	4.27775	1.89e-05	0.000162448	ENSG00000105997	HOXA3	ENSG00000105997
189	ENSG00000172995	5.90169	3.78545	0.253131	14.9545	1.46e-50	2.11e-48	ENSG00000172995	ARPP21	ENSG00000172995
312	ENSG00000246214	84.3668	3.77654	0.299517	12.6088	1.89e-36	1.66e-34	ENSG00000246214	RP11-260E18.1	ENSG00000246214
114	ENSG00000241359	26.9112	3.77453	0.2255	16.7385	6.87e-63	1.65e-60	ENSG00000241359	SYNPR-AS1	ENSG00000241359
782	ENSG00000237750	2.27375	3.774	0.432454	8.72693	2.62e-18	9.18e-17	ENSG00000237750	AC007740.1	ENSG00000237750
419	ENSG00000263590	3.21974	3.76707	0.331926	11.3491	7.49e-30	4.9e-28	ENSG00000263590	RP11-403I13.7	ENSG00000263590
372	ENSG00000277851	15.2066	3.75325	0.315484	11.8968	1.23e-32	9.07e-31	ENSG00000277851	RP11-756G20.1	ENSG00000277851
129	ENSG00000145428	70.2036	3.74568	0.227516	16.4634	6.72e-61	1.43e-58	ENSG00000145428	RNF175	ENSG00000145428
1649	ENSG00000251011	0.795676	3.73757	0.607742	6.14993	7.75e-10	1.29e-08	ENSG00000251011	TMEM108-AS1	ENSG00000251011
176	ENSG00000134258	121.683	3.73336	0.240314	15.5353	2e-54	3.12e-52	ENSG00000134258	VTCN1	ENSG00000134258
4114	ENSG00000136698	0.680881	3.72711	1.02786	3.62609	0.00028775	0.0019187	ENSG00000136698	CFC1	ENSG00000136698
210	ENSG00000144868	88.519	3.72531	0.256248	14.5379	6.97e-48	9.1e-46	ENSG00000144868	TMEM108	ENSG00000144868
1475	ENSG00000155254	3.65162	3.72233	0.570596	6.52359	6.86e-11	1.28e-09	ENSG00000155254	MARVELD1	ENSG00000155254
1705	ENSG00000284977	10.1582	3.72059	0.615356	6.04623	1.48e-09	2.39e-08	ENSG00000284977	NA	NA
218	ENSG00000141314	206.091	3.71662	0.25746	14.4357	3.09e-47	3.88e-45	ENSG00000141314	RHBDL3	ENSG00000141314
69	ENSG00000007402	53.8528	3.71419	0.196127	18.9377	5.58e-80	2.22e-77	ENSG00000007402	CACNA2D2	ENSG00000007402
149	ENSG00000175161	1702.48	3.71013	0.230423	16.1014	2.49e-58	4.59e-56	ENSG00000175161	CADM2	ENSG00000175161
252	ENSG00000231971	54.6952	3.70866	0.268986	13.7875	3.03e-43	3.3e-41	ENSG00000231971	RP11-557H15.3	ENSG00000231971
222	ENSG00000225937	130.95	3.69346	0.257488	14.3442	1.16e-46	1.43e-44	ENSG00000225937	PCA3	ENSG00000225937
483	ENSG00000253717	10.8313	3.6805	0.342082	10.7591	5.37e-27	3.05e-25	ENSG00000253717	KB-1299A7.2	ENSG00000253717
469	ENSG00000114204	141.082	3.68042	0.338108	10.8853	1.35e-27	7.92e-26	ENSG00000114204	SERPINI2	ENSG00000114204
3913	ENSG00000277135	0.729733	3.67592	0.978536	3.75656	0.000172268	0.00120768	ENSG00000277135	RP11-327J17.9	ENSG00000277135
1273	ENSG00000182107	0.890131	3.67397	0.529144	6.94324	3.83e-12	8.26e-11	ENSG00000182107	TMEM30B	ENSG00000182107
152	ENSG00000276203	37.9972	3.67266	0.228778	16.0534	5.41e-58	9.76e-56	ENSG00000276203	ANKRD20A3	ENSG00000276203
242	ENSG00000138311	58.1764	3.66817	0.262552	13.9712	2.34e-44	2.65e-42	ENSG00000138311	ZNF365	ENSG00000138311
798	ENSG00000174740	2.47389	3.66342	0.423306	8.65429	4.96e-18	1.71e-16	ENSG00000174740	PABPC5	ENSG00000174740
985	ENSG00000244464	1.94184	3.65909	0.463805	7.88928	3.04e-15	8.46e-14	ENSG00000244464	RP11-201E8.1	ENSG00000244464
1675	ENSG00000149591	112.469	3.63032	0.595251	6.09881	1.07e-09	1.75e-08	ENSG00000149591	TAGLN	ENSG00000149591
531	ENSG00000156466	8.42024	3.62819	0.349243	10.3887	2.79e-25	1.44e-23	ENSG00000156466	GDF6	ENSG00000156466
249	ENSG00000128918	895.652	3.62307	0.261264	13.8675	9.97e-44	1.1e-41	ENSG00000128918	ALDH1A2	ENSG00000128918
955	ENSG00000250511	1.28582	3.618	0.454117	7.96712	1.62e-15	4.67e-14	ENSG00000250511	RP11-380D23.1	ENSG00000250511
24	ENSG00000166206	298.64	3.61746	0.153092	23.6293	1.93e-123	2.2e-120	ENSG00000166206	GABRB3	ENSG00000166206
1917	ENSG00000156508	176.872	3.61646	0.634904	5.69608	1.23e-08	1.75e-07	ENSG00000156508	EEF1A1	ENSG00000156508
550	ENSG00000258422	5.14602	3.61416	0.353575	10.2218	1.58e-24	7.9e-23	ENSG00000258422	RP11-486O13.2	ENSG00000258422
1178	ENSG00000167460	61.6444	3.61239	0.498204	7.25081	4.14e-13	9.65e-12	ENSG00000167460	TPM4	ENSG00000167460
2974	ENSG00000272583	0.595023	3.60974	0.809697	4.45813	8.27e-06	7.63e-05	ENSG00000272583	RP11-344P13.6	ENSG00000272583
599	ENSG00000231901	2.12453	3.59643	0.367746	9.77966	1.38e-22	6.3e-21	ENSG00000231901	RP11-281A20.1	ENSG00000231901
2866	ENSG00000233429	1.93926	3.59435	0.789643	4.55186	5.32e-06	5.09e-05	ENSG00000233429	HOTAIRM1	ENSG00000233429
43	ENSG00000148219	1616.04	3.5901	0.164587	21.8127	1.76e-105	1.12e-102	ENSG00000148219	ASTN2	ENSG00000148219
268	ENSG00000134594	12.1674	3.58729	0.266865	13.4423	3.41e-41	3.5e-39	ENSG00000134594	RAB33A	ENSG00000134594
1018	ENSG00000265190	2.88637	3.57857	0.460265	7.77503	7.54e-15	2.03e-13	ENSG00000265190	ANXA8	ENSG00000265190
680	ENSG00000167414	2.29899	3.57742	0.387081	9.24203	2.42e-20	9.76e-19	ENSG00000167414	GNG8	ENSG00000167414
654	ENSG00000101194	4.40306	3.56938	0.378716	9.42494	4.3e-21	1.81e-19	ENSG00000101194	SLC17A9	ENSG00000101194
123	ENSG00000171303	44.4644	3.56278	0.215549	16.5289	2.27e-61	5.07e-59	ENSG00000171303	KCNK3	ENSG00000171303
448	ENSG00000121410	14.6855	3.56183	0.321806	11.0682	1.79e-28	1.1e-26	ENSG00000121410	A1BG	ENSG00000121410
425	ENSG00000143341	51.331	3.56071	0.315499	11.286	1.54e-29	9.93e-28	ENSG00000143341	HMCN1	ENSG00000143341
275	ENSG00000213578	281.102	3.56034	0.266654	13.3519	1.15e-40	1.15e-38	ENSG00000213578	CPLX3	ENSG00000213578
3138	ENSG00000189367	2.00822	3.54711	0.820657	4.32228	1.54e-05	0.000134995	ENSG00000189367	KIAA0408	ENSG00000189367
589	ENSG00000224101	26.0714	3.53554	0.359327	9.83933	7.62e-23	3.55e-21	ENSG00000224101	ELMO1-AS1	ENSG00000224101
923	ENSG00000259571	6.42742	3.53486	0.438936	8.05324	8.06e-16	2.4e-14	ENSG00000259571	BLID	ENSG00000259571
246	ENSG00000268895	21.8379	3.51956	0.253246	13.8978	6.53e-44	7.28e-42	ENSG00000268895	A1BG-AS1	ENSG00000268895
992	ENSG00000196604	2.18446	3.50709	0.445987	7.86366	3.73e-15	1.03e-13	ENSG00000196604	POTEF	ENSG00000196604
2386	ENSG00000277443	15.4713	3.50435	0.693474	5.05333	4.34e-07	4.99e-06	ENSG00000277443	MARCKS	ENSG00000277443
493	ENSG00000259275	6.18851	3.49841	0.327736	10.6745	1.34e-26	7.46e-25	ENSG00000259275	RP11-522B15.3	ENSG00000259275
345	ENSG00000148600	5.44118	3.49829	0.287269	12.1778	4.08e-34	3.25e-32	ENSG00000148600	CDHR1	ENSG00000148600
292	ENSG00000275212	15.7607	3.48629	0.268891	12.9654	1.92e-38	1.81e-36	ENSG00000275212	RP3-446N13.5	ENSG00000275212
3187	ENSG00000250930	3.79516	3.48616	0.814678	4.27918	1.88e-05	0.00016146	ENSG00000250930	LNX1-AS1	ENSG00000250930
1536	ENSG00000111057	5.82901	3.48405	0.542943	6.41697	1.39e-10	2.48e-09	ENSG00000111057	KRT18	ENSG00000111057
741	ENSG00000150045	5.13453	3.48077	0.391401	8.89309	5.94e-19	2.2e-17	ENSG00000150045	KLRF1	ENSG00000150045
157	ENSG00000259124	117.536	3.47609	0.217823	15.9583	2.49e-57	4.36e-55	ENSG00000259124	RP11-187O7.3	ENSG00000259124
196	ENSG00000179813	22.0964	3.47412	0.235379	14.7597	2.67e-49	3.73e-47	ENSG00000179813	FAM216B	ENSG00000179813
928	ENSG00000248202	27.9431	3.46812	0.432225	8.02387	1.02e-15	3.03e-14	ENSG00000248202	RP11-455B3.1	ENSG00000248202
466	ENSG00000174776	321.011	3.46098	0.316339	10.9407	7.36e-28	4.33e-26	ENSG00000174776	WDR49	ENSG00000174776
528	ENSG00000256120	9.9511	3.46005	0.33271	10.3996	2.49e-25	1.29e-23	ENSG00000256120	RP11-778H2.1	ENSG00000256120
508	ENSG00000236790	15.0095	3.45299	0.327458	10.5449	5.37e-26	2.9e-24	ENSG00000236790	LINC00299	ENSG00000236790
1143	ENSG00000229151	7.7985	3.44129	0.466835	7.37154	1.69e-13	4.05e-12	ENSG00000229151	RP11-348F1.3	ENSG00000229151
2751	ENSG00000243896	1.18662	3.42586	0.734667	4.66315	3.11e-06	3.11e-05	ENSG00000243896	OR2A7	ENSG00000243896
328	ENSG00000117020	274.222	3.42213	0.276588	12.3727	3.67e-35	3.07e-33	ENSG00000117020	AKT3	ENSG00000117020
800	ENSG00000241505	2.90008	3.409	0.394528	8.64071	5.59e-18	1.92e-16	ENSG00000241505	RP11-161I10.1	ENSG00000241505
5852	ENSG00000259207	37.5563	3.39787	1.19525	2.84281	0.00447172	0.0209617	ENSG00000259207	ITGB3	ENSG00000259207
1418	ENSG00000134222	3.75081	3.39084	0.510994	6.63577	3.23e-11	6.24e-10	ENSG00000134222	PSRC1	ENSG00000134222
1288	ENSG00000049540	34.9865	3.38991	0.490614	6.90954	4.86e-12	1.04e-10	ENSG00000049540	ELN	ENSG00000049540
244	ENSG00000089199	25.4067	3.38818	0.242835	13.9526	3.03e-44	3.41e-42	ENSG00000089199	CHGB	ENSG00000089199
563	ENSG00000255020	3.17884	3.38463	0.336145	10.069	7.58e-24	3.69e-22	ENSG00000255020	AF131216.5	ENSG00000255020
2112	ENSG00000237457	1.4351	3.38241	0.623566	5.42431	5.82e-08	7.56e-07	ENSG00000237457	LINC01351	ENSG00000237457
1693	ENSG00000267743	1.56889	3.38239	0.558126	6.06026	1.36e-09	2.2e-08	ENSG00000267743	RP11-718I15.1	ENSG00000267743
4848	ENSG00000249261	0.43893	3.37268	1.03984	3.24346	0.00118088	0.00667917	ENSG00000249261	RP11-284A20.2	ENSG00000249261
1243	ENSG00000257718	1.90151	3.36519	0.477187	7.05214	1.76e-12	3.89e-11	ENSG00000257718	RP11-396F22.1	ENSG00000257718
386	ENSG00000183049	1469.67	3.36504	0.287159	11.7184	1.03e-31	7.29e-30	ENSG00000183049	CAMK1D	ENSG00000183049
674	ENSG00000130762	2.44996	3.35572	0.361392	9.28554	1.61e-20	6.55e-19	ENSG00000130762	ARHGEF16	ENSG00000130762
233	ENSG00000284237	21.7574	3.35111	0.237635	14.1019	3.69e-45	4.35e-43	ENSG00000284237	NA	NA
4580	ENSG00000136869	3.82136	3.33717	0.989993	3.3709	0.00074923	0.00448753	ENSG00000136869	TLR4	ENSG00000136869
73	ENSG00000183091	580.894	3.33416	0.178662	18.6618	1.01e-77	3.8e-75	ENSG00000183091	NEB	ENSG00000183091
213	ENSG00000267922	14.0017	3.33327	0.229543	14.5213	8.88e-48	1.14e-45	ENSG00000267922	AC007193.6	ENSG00000267922
761	ENSG00000265107	76.1498	3.32753	0.378254	8.7971	1.4e-18	5.06e-17	ENSG00000265107	GJA5	ENSG00000265107
1264	ENSG00000064989	18.8151	3.32045	0.47549	6.98322	2.88e-12	6.26e-11	ENSG00000064989	CALCRL	ENSG00000064989
266	ENSG00000005059	122.842	3.3067	0.245509	13.4687	2.39e-41	2.46e-39	ENSG00000005059	MCUB	ENSG00000005059
1049	ENSG00000276850	15.9233	3.30333	0.430278	7.67719	1.63e-14	4.25e-13	ENSG00000276850	CH17-360D5.2	ENSG00000276850
646	ENSG00000136237	87.0534	3.29676	0.346839	9.50516	2e-21	8.48e-20	ENSG00000136237	RAPGEF5	ENSG00000136237
1192	ENSG00000185272	11.6043	3.29025	0.457192	7.19665	6.17e-13	1.42e-11	ENSG00000185272	RBM11	ENSG00000185272
1548	ENSG00000099994	2.35694	3.28679	0.513519	6.40052	1.55e-10	2.74e-09	ENSG00000099994	SUSD2	ENSG00000099994
676	ENSG00000128268	19.9148	3.28323	0.354305	9.26666	1.92e-20	7.79e-19	ENSG00000128268	MGAT3	ENSG00000128268
1241	ENSG00000266288	2.11955	3.28271	0.465074	7.05846	1.68e-12	3.72e-11	ENSG00000266288	CTD-3096M3.2	ENSG00000266288
2045	ENSG00000175315	0.836973	3.2761	0.59403	5.51504	3.49e-08	4.68e-07	ENSG00000175315	CST6	ENSG00000175315
45	ENSG00000166183	212.642	3.26743	0.152486	21.4277	7.37e-102	4.49e-99	ENSG00000166183	ASPG	ENSG00000166183
3843	ENSG00000121871	0.51719	3.26668	0.8609	3.7945	0.000147943	0.00105604	ENSG00000121871	SLITRK3	ENSG00000121871
964	ENSG00000259327	4.53177	3.25674	0.410026	7.94277	1.98e-15	5.63e-14	ENSG00000259327	CTD-2184D3.6	ENSG00000259327
2206	ENSG00000105281	5.88274	3.25344	0.614592	5.29366	1.2e-07	1.49e-06	ENSG00000105281	SLC1A5	ENSG00000105281
2520	ENSG00000235158	0.599858	3.21136	0.652544	4.92129	8.6e-07	9.36e-06	ENSG00000235158	AC087430.1	ENSG00000235158
202	ENSG00000137941	329.57	3.21066	0.218608	14.6868	7.83e-49	1.06e-46	ENSG00000137941	TTLL7	ENSG00000137941
1684	ENSG00000249309	1.07542	3.20898	0.52777	6.08026	1.2e-09	1.95e-08	ENSG00000249309	RP11-153M7.5	ENSG00000249309
797	ENSG00000255571	1.44558	3.19816	0.369212	8.66214	4.63e-18	1.59e-16	ENSG00000255571	MIR9-3HG	ENSG00000255571
619	ENSG00000134121	355.702	3.19162	0.330273	9.66358	4.31e-22	1.91e-20	ENSG00000134121	CHL1	ENSG00000134121
371	ENSG00000247287	26.8485	3.18861	0.267437	11.9229	9e-33	6.65e-31	ENSG00000247287	RP11-902B17.1	ENSG00000247287
97	ENSG00000231252	35.8717	3.18658	0.180233	17.6804	5.94e-70	1.68e-67	ENSG00000231252	RP11-436K8.1	ENSG00000231252
194	ENSG00000157064	357.967	3.18418	0.214108	14.8719	5.02e-50	7.1e-48	ENSG00000157064	NMNAT2	ENSG00000157064
592	ENSG00000092096	15.415	3.17561	0.322862	9.8358	7.89e-23	3.66e-21	ENSG00000092096	SLC22A17	ENSG00000092096
174	ENSG00000111879	51.386	3.17555	0.203603	15.5968	7.66e-55	1.21e-52	ENSG00000111879	FAM184A	ENSG00000111879
55	ENSG00000157388	309.997	3.17084	0.157149	20.1773	1.55e-90	7.73e-88	ENSG00000157388	CACNA1D	ENSG00000157388
879	ENSG00000236795	5.97186	3.16833	0.383802	8.25512	1.52e-16	4.74e-15	ENSG00000236795	AC006004.1	ENSG00000236795
4709	ENSG00000256273	0.434678	3.16443	0.95569	3.31114	0.000929161	0.00541277	ENSG00000256273	RP11-71J4.2	ENSG00000256273
403	ENSG00000162670	451.38	3.16414	0.273873	11.5533	7.1e-31	4.83e-29	ENSG00000162670	BRINP3	ENSG00000162670
190	ENSG00000185942	129.983	3.16049	0.211597	14.9364	1.91e-50	2.76e-48	ENSG00000185942	NKAIN3	ENSG00000185942
3694	ENSG00000231754	0.553385	3.15912	0.812832	3.88656	0.000101673	0.000754831	ENSG00000231754	RP11-204E9.1	ENSG00000231754
695	ENSG00000145864	38.362	3.15718	0.345296	9.14339	6.05e-20	2.39e-18	ENSG00000145864	GABRB2	ENSG00000145864
427	ENSG00000040731	39.8331	3.15515	0.279624	11.2835	1.58e-29	1.02e-27	ENSG00000040731	CDH10	ENSG00000040731
511	ENSG00000103489	520.568	3.15412	0.299769	10.5219	6.85e-26	3.68e-24	ENSG00000103489	XYLT1	ENSG00000103489
1375	ENSG00000163395	1.78131	3.15282	0.46968	6.7127	1.91e-11	3.81e-10	ENSG00000163395	IGFN1	ENSG00000163395
1078	ENSG00000225986	1.26437	3.15219	0.416201	7.57372	3.63e-14	9.23e-13	ENSG00000225986	UBXN10-AS1	ENSG00000225986
454	ENSG00000254042	18.002	3.14844	0.286286	10.9975	3.93e-28	2.37e-26	ENSG00000254042	CTC-558O2.1	ENSG00000254042
523	ENSG00000238117	2.61958	3.13673	0.300114	10.4518	1.44e-25	7.54e-24	ENSG00000238117	AP004372.1	ENSG00000238117
158	ENSG00000157734	64.8607	3.13267	0.196645	15.9306	3.89e-57	6.75e-55	ENSG00000157734	SNX22	ENSG00000157734
1512	ENSG00000249740	90.9566	3.13061	0.485056	6.45412	1.09e-10	1.97e-09	ENSG00000249740	OSMR-AS1	ENSG00000249740
273	ENSG00000156475	156.646	3.12968	0.23428	13.3587	1.05e-40	1.06e-38	ENSG00000156475	PPP2R2B	ENSG00000156475
254	ENSG00000263293	40.0517	3.129	0.22733	13.7641	4.19e-43	4.52e-41	ENSG00000263293	THCAT158	ENSG00000263293
775	ENSG00000169508	35.1897	3.1263	0.357378	8.74788	2.17e-18	7.69e-17	ENSG00000169508	GPR183	ENSG00000169508
287	ENSG00000140506	276.983	3.11563	0.238528	13.0619	5.43e-39	5.19e-37	ENSG00000140506	LMAN1L	ENSG00000140506
105	ENSG00000116106	1052.01	3.11328	0.180221	17.2748	7.28e-67	1.9e-64	ENSG00000116106	EPHA4	ENSG00000116106
2833	ENSG00000277351	0.560888	3.10994	0.677837	4.58803	4.47e-06	4.33e-05	ENSG00000277351	RP11-325L12.6	ENSG00000277351
109	ENSG00000056487	47.5029	3.10162	0.182352	17.009	7.05e-65	1.77e-62	ENSG00000056487	PHF21B	ENSG00000056487
635	ENSG00000260691	36.1058	3.09389	0.322734	9.58652	9.11e-22	3.94e-20	ENSG00000260691	ANKRD20A1	ENSG00000260691
544	ENSG00000072182	4.56684	3.09314	0.300783	10.2837	8.35e-25	4.21e-23	ENSG00000072182	ASIC4	ENSG00000072182
725	ENSG00000100678	13.3922	3.0852	0.343588	8.97937	2.72e-19	1.03e-17	ENSG00000100678	SLC8A3	ENSG00000100678
284	ENSG00000072133	30.9156	3.06923	0.233721	13.132	2.16e-39	2.08e-37	ENSG00000072133	RPS6KA6	ENSG00000072133
675	ENSG00000161682	1.63203	3.06643	0.330729	9.27174	1.83e-20	7.44e-19	ENSG00000161682	FAM171A2	ENSG00000161682
422	ENSG00000077063	94.8909	3.06248	0.270263	11.3315	9.16e-30	5.96e-28	ENSG00000077063	CTTNBP2	ENSG00000077063
551	ENSG00000241648	6.67779	3.05733	0.299172	10.2193	1.62e-24	8.09e-23	ENSG00000241648	CADM2-AS2	ENSG00000241648
247	ENSG00000157884	7.98802	3.05372	0.219805	13.8929	7e-44	7.77e-42	ENSG00000157884	CIB4	ENSG00000157884
1181	ENSG00000231852	18.6915	3.04853	0.421626	7.23041	4.82e-13	1.12e-11	ENSG00000231852	CYP21A2	ENSG00000231852
165	ENSG00000155974	1809.48	3.04718	0.193248	15.7682	5.15e-56	8.56e-54	ENSG00000155974	GRIP1	ENSG00000155974
1735	ENSG00000240219	0.609266	3.04556	0.508362	5.99093	2.09e-09	3.3e-08	ENSG00000240219	RP11-430C7.5	ENSG00000240219
602	ENSG00000158258	317.634	3.04384	0.311791	9.76244	1.63e-22	7.44e-21	ENSG00000158258	CLSTN2	ENSG00000158258
518	ENSG00000165617	8.29966	3.03363	0.289444	10.4809	1.06e-25	5.6e-24	ENSG00000165617	DACT1	ENSG00000165617
1060	ENSG00000234787	1.48024	3.03144	0.39608	7.6536	1.95e-14	5.06e-13	ENSG00000234787	LINC00458	ENSG00000234787
4468	ENSG00000198754	2.35307	3.01828	0.880714	3.42708	0.000610109	0.00374586	ENSG00000198754	OXCT2	ENSG00000198754
514	ENSG00000066468	36.2018	3.0155	0.28704	10.5055	8.15e-26	4.35e-24	ENSG00000066468	FGFR2	ENSG00000066468
449	ENSG00000134917	16.6828	3.01514	0.272526	11.0637	1.88e-28	1.15e-26	ENSG00000134917	ADAMTS8	ENSG00000134917
2246	ENSG00000236008	7.53057	3.0142	0.574076	5.25053	1.52e-07	1.85e-06	ENSG00000236008	AC011747.4	ENSG00000236008
3224	ENSG00000124575	4.41139	3.00903	0.710108	4.23742	2.26e-05	0.000192382	ENSG00000124575	HIST1H1D	ENSG00000124575
1532	ENSG00000170162	6.7453	3.00584	0.468219	6.41974	1.37e-10	2.44e-09	ENSG00000170162	VGLL2	ENSG00000170162
286	ENSG00000110675	58.1375	2.99738	0.228753	13.1032	3.16e-39	3.03e-37	ENSG00000110675	ELMOD1	ENSG00000110675
1392	ENSG00000261439	1.33202	2.98776	0.447099	6.68256	2.35e-11	4.63e-10	ENSG00000261439	DKFZP434H168	ENSG00000261439
311	ENSG00000229846	59.7675	2.96848	0.234919	12.6362	1.33e-36	1.18e-34	ENSG00000229846	RP11-141A19.1	ENSG00000229846
1229	ENSG00000249306	454.19	2.96784	0.418786	7.08678	1.37e-12	3.06e-11	ENSG00000249306	LINC01411	ENSG00000249306
573	ENSG00000171943	66.2349	2.965	0.297941	9.95164	2.48e-23	1.19e-21	ENSG00000171943	SRGAP2C	ENSG00000171943
451	ENSG00000173040	28.4897	2.96311	0.268501	11.0358	2.57e-28	1.56e-26	ENSG00000173040	EVC2	ENSG00000173040
696	ENSG00000152527	48.3258	2.95892	0.323995	9.13263	6.69e-20	2.64e-18	ENSG00000152527	PLEKHH2	ENSG00000152527
130	ENSG00000087258	354.003	2.94756	0.179206	16.4479	8.68e-61	1.83e-58	ENSG00000087258	GNAO1	ENSG00000087258
1637	ENSG00000163347	1.74989	2.94565	0.477223	6.17248	6.72e-10	1.13e-08	ENSG00000163347	CLDN1	ENSG00000163347
318	ENSG00000152128	168.641	2.9421	0.235062	12.5163	6.08e-36	5.25e-34	ENSG00000152128	TMEM163	ENSG00000152128
906	ENSG00000228553	17.6956	2.9332	0.361658	8.11044	5.04e-16	1.53e-14	ENSG00000228553	RP11-391J2.3	ENSG00000228553
3762	ENSG00000213145	6.10221	2.93032	0.761794	3.8466	0.000119769	0.000873337	ENSG00000213145	CRIP1	ENSG00000213145
17	ENSG00000069966	109.221	2.92903	0.113999	25.6936	1.38e-145	2.23e-142	ENSG00000069966	GNB5	ENSG00000069966
1654	ENSG00000213214	1.90337	2.92189	0.476013	6.13827	8.34e-10	1.38e-08	ENSG00000213214	ARHGEF35	ENSG00000213214
212	ENSG00000187957	103.629	2.9206	0.20095	14.534	7.38e-48	9.55e-46	ENSG00000187957	DNER	ENSG00000187957
839	ENSG00000256040	1.47723	2.91687	0.344403	8.46934	2.47e-17	8.07e-16	ENSG00000256040	PAPPA-AS1	ENSG00000256040
2626	ENSG00000248600	0.470327	2.90684	0.605974	4.79696	1.61e-06	1.68e-05	ENSG00000248600	CTD-2308B18.4	ENSG00000248600
271	ENSG00000197616	9542.74	2.90362	0.217073	13.3762	8.33e-41	8.43e-39	ENSG00000197616	MYH6	ENSG00000197616
1103	ENSG00000240710	2.9795	2.90222	0.387377	7.49199	6.78e-14	1.69e-12	ENSG00000240710	RP11-430C7.4	ENSG00000240710
313	ENSG00000110318	73.0127	2.89657	0.229937	12.5972	2.19e-36	1.92e-34	ENSG00000110318	CEP126	ENSG00000110318
6572	ENSG00000016082	0.488095	2.89551	1.11215	2.60352	0.00922707	0.0385145	ENSG00000016082	ISL1	ENSG00000016082
416	ENSG00000103742	23.2029	2.88562	0.253555	11.3807	5.22e-30	3.44e-28	ENSG00000103742	IGDCC4	ENSG00000103742
478	ENSG00000225811	72.3645	2.88449	0.26769	10.7755	4.5e-27	2.58e-25	ENSG00000225811	RP11-547I7.1	ENSG00000225811
204	ENSG00000183324	266.354	2.88378	0.196588	14.6692	1.02e-48	1.37e-46	ENSG00000183324	REC114	ENSG00000183324
5202	ENSG00000231204	0.432037	2.88346	0.93299	3.09056	0.00199779	0.010535	ENSG00000231204	AC011752.1	ENSG00000231204
707	ENSG00000230806	14.8041	2.87935	0.316826	9.0881	1.01e-19	3.91e-18	ENSG00000230806	SRGAP2-AS1	ENSG00000230806
6467	ENSG00000261978	0.334502	2.8781	1.0897	2.64118	0.00826167	0.0350447	ENSG00000261978	CTD-2529O21.2	ENSG00000261978
564	ENSG00000073734	16.759	2.87048	0.285627	10.0497	9.21e-24	4.48e-22	ENSG00000073734	ABCB11	ENSG00000073734
1204	ENSG00000232386	1.61169	2.86838	0.400444	7.16299	7.89e-13	1.8e-11	ENSG00000232386	RP11-66B24.2	ENSG00000232386
666	ENSG00000143867	38.7949	2.86745	0.306651	9.35085	8.69e-21	3.58e-19	ENSG00000143867	OSR1	ENSG00000143867
192	ENSG00000226530	17.1353	2.86442	0.191809	14.9337	1.99e-50	2.84e-48	ENSG00000226530	RP11-348F1.2	ENSG00000226530
4524	ENSG00000106624	11.689	2.85563	0.840646	3.39694	0.000681429	0.00413196	ENSG00000106624	AEBP1	ENSG00000106624
533	ENSG00000134532	1523.24	2.85224	0.275137	10.3666	3.52e-25	1.81e-23	ENSG00000134532	SOX5	ENSG00000134532
1107	ENSG00000101384	22.4817	2.84251	0.38097	7.46123	8.57e-14	2.12e-12	ENSG00000101384	JAG1	ENSG00000101384
3562	ENSG00000249304	0.489243	2.84155	0.715459	3.97164	7.14e-05	0.000549706	ENSG00000249304	RP11-26P13.2	ENSG00000249304
217	ENSG00000132821	197.081	2.8356	0.196036	14.4647	2.02e-47	2.56e-45	ENSG00000132821	VSTM2L	ENSG00000132821
823	ENSG00000237928	11.7935	2.83491	0.332464	8.52696	1.5e-17	5.01e-16	ENSG00000237928	NFIA-AS2	ENSG00000237928
72	ENSG00000186094	2123.26	2.83361	0.151268	18.7323	2.7e-78	1.03e-75	ENSG00000186094	AGBL4	ENSG00000186094
367	ENSG00000267405	47.9616	2.83329	0.236825	11.9636	5.51e-33	4.12e-31	ENSG00000267405	CTC-296K1.4	ENSG00000267405
895	ENSG00000264569	36.8229	2.83304	0.346438	8.17762	2.89e-16	8.87e-15	ENSG00000264569	RP13-650J16.1	ENSG00000264569
504	ENSG00000250961	20.138	2.83151	0.268069	10.5626	4.44e-26	2.42e-24	ENSG00000250961	CTD-2023N9.1	ENSG00000250961
4657	ENSG00000215845	7.52754	2.83103	0.849084	3.33421	0.00085541	0.00503878	ENSG00000215845	TSTD1	ENSG00000215845
1394	ENSG00000245869	7.44997	2.82895	0.423424	6.68112	2.37e-11	4.67e-10	ENSG00000245869	RP11-158I9.5	ENSG00000245869
1523	ENSG00000277270	2.66775	2.82632	0.43931	6.43353	1.25e-10	2.25e-09	ENSG00000277270	RP5-827E24.1	ENSG00000277270
248	ENSG00000250906	5.99674	2.826	0.203742	13.8705	9.57e-44	1.06e-41	ENSG00000250906	RP11-632F7.3	ENSG00000250906
298	ENSG00000168702	424.839	2.82382	0.219366	12.8727	6.41e-38	5.9e-36	ENSG00000168702	LRP1B	ENSG00000168702
87	ENSG00000065320	1812.79	2.82331	0.155414	18.1664	9.53e-74	3e-71	ENSG00000065320	NTN1	ENSG00000065320
1583	ENSG00000119865	10.0538	2.82322	0.446811	6.31861	2.64e-10	4.57e-09	ENSG00000119865	CNRIP1	ENSG00000119865
2517	ENSG00000188624	0.480943	2.82261	0.573282	4.92359	8.5e-07	9.26e-06	ENSG00000188624	IGFL3	ENSG00000188624
537	ENSG00000236948	32.9073	2.822	0.273097	10.3333	4.98e-25	2.54e-23	ENSG00000236948	RP11-154H17.1	ENSG00000236948
1699	ENSG00000113657	42.8531	2.81802	0.465619	6.05219	1.43e-09	2.31e-08	ENSG00000113657	DPYSL3	ENSG00000113657
898	ENSG00000228495	1.63812	2.81174	0.344192	8.16911	3.11e-16	9.49e-15	ENSG00000228495	LINC01013	ENSG00000228495
2605	ENSG00000166482	7.62887	2.81109	0.58305	4.82136	1.43e-06	1.5e-05	ENSG00000166482	MFAP4	ENSG00000166482
96	ENSG00000162643	162.613	2.8074	0.157798	17.7911	8.29e-71	2.37e-68	ENSG00000162643	WDR63	ENSG00000162643
1436	ENSG00000073150	1.30214	2.80469	0.425237	6.59559	4.24e-11	8.09e-10	ENSG00000073150	PANX2	ENSG00000073150
295	ENSG00000151617	789.024	2.80363	0.21704	12.9175	3.58e-38	3.33e-36	ENSG00000151617	EDNRA	ENSG00000151617
5132	ENSG00000236133	0.472947	2.80313	0.899202	3.11736	0.00182481	0.00975414	ENSG00000236133	LINC01069	ENSG00000236133
1566	ENSG00000261448	2.38034	2.80197	0.441594	6.34513	2.22e-10	3.89e-09	ENSG00000261448	CTD-2576D5.4	ENSG00000261448
2010	ENSG00000101892	4.98465	2.79795	0.502567	5.56731	2.59e-08	3.53e-07	ENSG00000101892	ATP1B4	ENSG00000101892
376	ENSG00000145808	50.5947	2.79663	0.235583	11.8711	1.67e-32	1.22e-30	ENSG00000145808	ADAMTS19	ENSG00000145808
446	ENSG00000227356	82.1992	2.79626	0.252089	11.0923	1.37e-28	8.41e-27	ENSG00000227356	LINC00866	ENSG00000227356
47	ENSG00000165359	185.588	2.79584	0.132563	21.0906	9.7e-99	5.66e-96	ENSG00000165359	INTS6L	ENSG00000165359
251	ENSG00000259709	12.1321	2.79368	0.202281	13.8109	2.19e-43	2.39e-41	ENSG00000259709	CTD-2184D3.7	ENSG00000259709
423	ENSG00000241767	9.67239	2.79318	0.246865	11.3146	1.11e-29	7.21e-28	ENSG00000241767	LINC01324	ENSG00000241767
582	ENSG00000251652	10.0576	2.79297	0.282452	9.88829	4.68e-23	2.21e-21	ENSG00000251652	RP11-20I20.2	ENSG00000251652
5532	ENSG00000244479	4.96569	2.79043	0.941742	2.96305	0.00304603	0.0151046	ENSG00000244479	OR2A1-AS1	ENSG00000244479
656	ENSG00000248346	1.76679	2.78743	0.29636	9.40558	5.17e-21	2.16e-19	ENSG00000248346	RP11-292D4.1	ENSG00000248346
418	ENSG00000104059	117.017	2.78189	0.244874	11.3605	6.58e-30	4.32e-28	ENSG00000104059	FAM189A1	ENSG00000104059
632	ENSG00000266028	72.0575	2.77672	0.289125	9.60389	7.7e-22	3.34e-20	ENSG00000266028	SRGAP2	ENSG00000266028
5269	ENSG00000118785	1.45117	2.77618	0.906379	3.06293	0.00219181	0.0114091	ENSG00000118785	SPP1	ENSG00000118785
117	ENSG00000259577	23.7771	2.77541	0.166361	16.6831	1.74e-62	4.08e-60	ENSG00000259577	RP11-430B1.2	ENSG00000259577
780	ENSG00000145242	193.724	2.77165	0.317378	8.73295	2.48e-18	8.73e-17	ENSG00000145242	EPHA5	ENSG00000145242
560	ENSG00000198075	11.0781	2.77161	0.274358	10.1022	5.4e-24	2.65e-22	ENSG00000198075	SULT1C4	ENSG00000198075
347	ENSG00000138308	15.8023	2.77046	0.22768	12.1682	4.59e-34	3.63e-32	ENSG00000138308	PLA2G12B	ENSG00000138308
669	ENSG00000250331	70.1675	2.76956	0.296631	9.33672	9.94e-21	4.07e-19	ENSG00000250331	LINC01340	ENSG00000250331
340	ENSG00000196526	121.872	2.7678	0.226733	12.2073	2.84e-34	2.29e-32	ENSG00000196526	AFAP1	ENSG00000196526
3032	ENSG00000155961	0.573188	2.76727	0.627968	4.40671	1.05e-05	9.5e-05	ENSG00000155961	RAB39B	ENSG00000155961
139	ENSG00000088726	55.365	2.76235	0.170242	16.226	3.3e-59	6.52e-57	ENSG00000088726	TMEM40	ENSG00000088726
601	ENSG00000198157	16.823	2.76066	0.28261	9.76844	1.54e-22	7.02e-21	ENSG00000198157	HMGN5	ENSG00000198157
5119	ENSG00000224239	0.359274	2.75809	0.883697	3.12107	0.00180193	0.00965558	ENSG00000224239	AC090044.2	ENSG00000224239
3036	ENSG00000243220	1.66711	2.75412	0.625604	4.40234	1.07e-05	9.68e-05	ENSG00000243220	AC006159.4	ENSG00000243220
1057	ENSG00000108309	1.0445	2.75268	0.35908	7.66591	1.78e-14	4.61e-13	ENSG00000108309	RUNDC3A	ENSG00000108309
587	ENSG00000234292	4.11488	2.75038	0.279471	9.84136	7.47e-23	3.49e-21	ENSG00000234292	RP11-213H15.1	ENSG00000234292
277	ENSG00000235160	3989.52	2.74841	0.20629	13.3231	1.7e-40	1.68e-38	ENSG00000235160	AC009878.2	ENSG00000235160
363	ENSG00000262966	13.3633	2.74556	0.228508	12.0152	2.96e-33	2.23e-31	ENSG00000262966	RP11-85B7.2	ENSG00000262966
341	ENSG00000254486	5.69112	2.74369	0.225082	12.1897	3.53e-34	2.84e-32	ENSG00000254486	RP13-631K18.2	ENSG00000254486
2454	ENSG00000162545	9.41268	2.734	0.548839	4.98142	6.31e-07	7.06e-06	ENSG00000162545	CAMK2N1	ENSG00000162545
2862	ENSG00000185823	1.12635	2.72933	0.598574	4.55972	5.12e-06	4.91e-05	ENSG00000185823	NPAP1	ENSG00000185823
1333	ENSG00000172137	2.45551	2.72753	0.400144	6.81637	9.34e-12	1.92e-10	ENSG00000172137	CALB2	ENSG00000172137
723	ENSG00000255219	29.4103	2.72613	0.303426	8.98452	2.6e-19	9.86e-18	ENSG00000255219	RP11-716H6.2	ENSG00000255219
4117	ENSG00000228923	0.666701	2.72557	0.751883	3.625	0.000288964	0.0019254	ENSG00000228923	AP000355.2	ENSG00000228923
600	ENSG00000251199	19.9461	2.7219	0.278404	9.77678	1.42e-22	6.48e-21	ENSG00000251199	RP11-400D2.2	ENSG00000251199
141	ENSG00000065534	79.5352	2.72108	0.167875	16.209	4.36e-59	8.48e-57	ENSG00000065534	MYLK	ENSG00000065534
4465	ENSG00000241636	0.514314	2.72014	0.7933	3.42889	0.000606058	0.00372349	ENSG00000241636	LINC01323	ENSG00000241636
122	ENSG00000106536	303.081	2.70494	0.163316	16.5627	1.3e-61	2.92e-59	ENSG00000106536	POU6F2	ENSG00000106536
355	ENSG00000175229	11.076	2.70339	0.223381	12.1021	1.03e-33	7.95e-32	ENSG00000175229	GAL3ST3	ENSG00000175229
80	ENSG00000269190	52.4729	2.70285	0.145862	18.5302	1.18e-76	4.04e-74	ENSG00000269190	FBXO17	ENSG00000269190
1588	ENSG00000118702	2.5099	2.69051	0.426727	6.30498	2.88e-10	4.98e-09	ENSG00000118702	GHRH	ENSG00000118702
520	ENSG00000266893	11.6215	2.689	0.256841	10.4695	1.19e-25	6.29e-24	ENSG00000266893	AC005616.1	ENSG00000266893
4766	ENSG00000256204	2.56384	2.68394	0.817694	3.28233	0.00102953	0.00592576	ENSG00000256204	RP11-243M5.1	ENSG00000256204
2403	ENSG00000140682	20.0796	2.68385	0.533033	5.03506	4.78e-07	5.45e-06	ENSG00000140682	TGFB1I1	ENSG00000140682
1125	ENSG00000235139	1.77731	2.68314	0.361924	7.41355	1.23e-13	3e-12	ENSG00000235139	AC003984.1	ENSG00000235139
317	ENSG00000143603	57.3499	2.67745	0.213913	12.5165	6.06e-36	5.25e-34	ENSG00000143603	KCNN3	ENSG00000143603
611	ENSG00000180537	5.50722	2.67356	0.275452	9.7061	2.84e-22	1.28e-20	ENSG00000180537	RNF182	ENSG00000180537
207	ENSG00000147180	34.5524	2.67279	0.183122	14.5957	2.99e-48	3.96e-46	ENSG00000147180	ZNF711	ENSG00000147180
997	ENSG00000258845	1.16834	2.67198	0.341045	7.8347	4.7e-15	1.29e-13	ENSG00000258845	RP11-945F5.1	ENSG00000258845
1358	ENSG00000128040	7.79768	2.67003	0.395357	6.75346	1.44e-11	2.92e-10	ENSG00000128040	SPINK2	ENSG00000128040
1569	ENSG00000187783	1.37144	2.66914	0.420903	6.34146	2.28e-10	3.98e-09	ENSG00000187783	TMEM72	ENSG00000187783
1198	ENSG00000234775	3.42913	2.66805	0.371494	7.18196	6.87e-13	1.57e-11	ENSG00000234775	RP11-335O13.7	ENSG00000234775
933	ENSG00000160801	14.5887	2.66747	0.332829	8.01455	1.11e-15	3.25e-14	ENSG00000160801	PTH1R	ENSG00000160801
2944	ENSG00000236031	0.527817	2.66492	0.594642	4.48156	7.41e-06	6.9e-05	ENSG00000236031	RP11-269F20.1	ENSG00000236031
1119	ENSG00000267537	2.66662	2.66289	0.358269	7.43266	1.06e-13	2.61e-12	ENSG00000267537	AC005394.1	ENSG00000267537
6510	ENSG00000232885	17.1195	2.66203	1.01324	2.62725	0.00860775	0.0362715	ENSG00000232885	GPC5-AS2	ENSG00000232885
1474	ENSG00000253236	2.7471	2.66072	0.407627	6.52733	6.7e-11	1.25e-09	ENSG00000253236	CTD-2313P7.1	ENSG00000253236
534	ENSG00000143126	7.89128	2.65964	0.25682	10.3561	3.93e-25	2.02e-23	ENSG00000143126	CELSR2	ENSG00000143126
2372	ENSG00000242671	0.810338	2.65841	0.524393	5.06951	3.99e-07	4.61e-06	ENSG00000242671	RP11-232M24.1	ENSG00000242671
3390	ENSG00000224577	4.99522	2.65654	0.648153	4.09864	4.16e-05	0.000336233	ENSG00000224577	LINC01117	ENSG00000224577
893	ENSG00000130561	18.3386	2.64998	0.323769	8.1848	2.73e-16	8.38e-15	ENSG00000130561	SAG	ENSG00000130561
467	ENSG00000124429	105.421	2.64778	0.242156	10.9342	7.91e-28	4.65e-26	ENSG00000124429	POF1B	ENSG00000124429
2080	ENSG00000254187	0.78917	2.64688	0.483914	5.46973	4.51e-08	5.94e-07	ENSG00000254187	CTB-78F1.1	ENSG00000254187
2720	ENSG00000133561	2.88003	2.64526	0.562093	4.7061	2.53e-06	2.55e-05	ENSG00000133561	GIMAP6	ENSG00000133561
5994	ENSG00000249421	0.525347	2.64417	0.945174	2.79754	0.00514927	0.0235621	ENSG00000249421	ADAMTS19-AS1	ENSG00000249421
1683	ENSG00000233073	3.35781	2.64126	0.434178	6.08335	1.18e-09	1.92e-08	ENSG00000233073	AC005009.2	ENSG00000233073
2758	ENSG00000254365	0.869307	2.64011	0.566946	4.65672	3.21e-06	3.2e-05	ENSG00000254365	CTB-180C19.1	ENSG00000254365
4753	ENSG00000231496	1.73865	2.63959	0.80208	3.29093	0.000998551	0.00576315	ENSG00000231496	RP1-251M9.2	ENSG00000231496
2050	ENSG00000007933	6.37835	2.63665	0.478519	5.51002	3.59e-08	4.8e-07	ENSG00000007933	FMO3	ENSG00000007933
1469	ENSG00000154640	19.1228	2.63611	0.403451	6.53391	6.41e-11	1.2e-09	ENSG00000154640	BTG3	ENSG00000154640
759	ENSG00000186297	6.27063	2.63426	0.299177	8.80501	1.31e-18	4.73e-17	ENSG00000186297	GABRA5	ENSG00000186297
789	ENSG00000155849	191.748	2.63286	0.302764	8.6961	3.43e-18	1.19e-16	ENSG00000155849	ELMO1	ENSG00000155849
402	ENSG00000235202	3.89091	2.63193	0.227732	11.5571	6.79e-31	4.64e-29	ENSG00000235202	LINC01525	ENSG00000235202
3214	ENSG00000277701	2.13564	2.63016	0.618758	4.25071	2.13e-05	0.0001819	ENSG00000277701	RP11-734K23.9	ENSG00000277701
455	ENSG00000106633	20.5602	2.6247	0.238686	10.9965	3.97e-28	2.4e-26	ENSG00000106633	GCK	ENSG00000106633
316	ENSG00000261739	9.55575	2.62296	0.208965	12.5522	3.87e-36	3.36e-34	ENSG00000261739	GOLGA8S	ENSG00000261739
3618	ENSG00000234224	0.461696	2.62226	0.666442	3.93471	8.33e-05	0.000631556	ENSG00000234224	TMEM229A	ENSG00000234224
553	ENSG00000249267	7.02563	2.61918	0.256899	10.1954	2.08e-24	1.03e-22	ENSG00000249267	LINC00939	ENSG00000249267
2701	ENSG00000120937	3679.57	2.61023	0.552971	4.72038	2.35e-06	2.39e-05	ENSG00000120937	NPPB	ENSG00000120937
227	ENSG00000188580	1006.3	2.60101	0.182432	14.2574	4.03e-46	4.87e-44	ENSG00000188580	NKAIN2	ENSG00000188580
350	ENSG00000257083	4.98464	2.59856	0.214338	12.1236	7.92e-34	6.2e-32	ENSG00000257083	RP11-123O10.3	ENSG00000257083
397	ENSG00000154025	69.2198	2.5981	0.224114	11.5928	4.48e-31	3.1e-29	ENSG00000154025	SLC5A10	ENSG00000154025
659	ENSG00000170293	69.9422	2.59804	0.276406	9.39936	5.49e-21	2.29e-19	ENSG00000170293	CMTM8	ENSG00000170293
2339	ENSG00000109472	54.1958	2.59713	0.508218	5.11026	3.22e-07	3.77e-06	ENSG00000109472	CPE	ENSG00000109472
4929	ENSG00000278716	2.75707	2.59698	0.808946	3.21033	0.00132582	0.00737877	ENSG00000278716	LA16c-352F7.1	ENSG00000278716
1003	ENSG00000253762	2.8699	2.59647	0.332235	7.81516	5.49e-15	1.5e-13	ENSG00000253762	RP11-579E24.2	ENSG00000253762
1437	ENSG00000258616	1.51062	2.59595	0.393636	6.5948	4.26e-11	8.13e-10	ENSG00000258616	RP11-369C8.1	ENSG00000258616
413	ENSG00000226965	27.6467	2.59199	0.22749	11.3939	4.49e-30	2.98e-28	ENSG00000226965	AC003088.1	ENSG00000226965
457	ENSG00000134765	183.072	2.59134	0.23573	10.9929	4.14e-28	2.48e-26	ENSG00000134765	DSC1	ENSG00000134765
1159	ENSG00000138741	6.87565	2.58333	0.352501	7.32857	2.33e-13	5.51e-12	ENSG00000138741	TRPC3	ENSG00000138741
112	ENSG00000168038	710.535	2.58216	0.152881	16.89	5.33e-64	1.31e-61	ENSG00000168038	ULK4	ENSG00000168038
1312	ENSG00000268894	4.55905	2.5821	0.377588	6.8384	8.01e-12	1.67e-10	ENSG00000268894	PLCE1-AS1	ENSG00000268894
421	ENSG00000167306	72.2948	2.57945	0.227515	11.3375	8.55e-30	5.57e-28	ENSG00000167306	MYO5B	ENSG00000167306
2846	ENSG00000182950	1.61304	2.57734	0.563805	4.57133	4.85e-06	4.67e-05	ENSG00000182950	ODF3L1	ENSG00000182950
2122	ENSG00000136059	2.90466	2.57311	0.475079	5.41617	6.09e-08	7.87e-07	ENSG00000136059	VILL	ENSG00000136059
3906	ENSG00000106538	20.2372	2.56966	0.683678	3.75859	0.000170876	0.00120007	ENSG00000106538	RARRES2	ENSG00000106538
410	ENSG00000133067	110.704	2.56691	0.224639	11.4268	3.07e-30	2.06e-28	ENSG00000133067	LGR6	ENSG00000133067
387	ENSG00000160469	24.8805	2.56333	0.219172	11.6955	1.34e-31	9.52e-30	ENSG00000160469	BRSK1	ENSG00000160469
801	ENSG00000233828	8.17328	2.56139	0.296445	8.64035	5.6e-18	1.92e-16	ENSG00000233828	CTC-242N15.1	ENSG00000233828
2165	ENSG00000164294	7.95722	2.55713	0.478008	5.34956	8.82e-08	1.12e-06	ENSG00000164294	GPX8	ENSG00000164294
473	ENSG00000272944	10.29	2.55575	0.236043	10.8275	2.55e-27	1.48e-25	ENSG00000272944	CTD-2308L22.1	ENSG00000272944
815	ENSG00000148926	199.334	2.55404	0.298457	8.55748	1.15e-17	3.88e-16	ENSG00000148926	ADM	ENSG00000148926
5468	ENSG00000266524	0.380261	2.55187	0.854827	2.98525	0.0028335	0.0142152	ENSG00000266524	GDF10	ENSG00000266524
1749	ENSG00000169884	1.50348	2.548	0.426064	5.98032	2.23e-09	3.49e-08	ENSG00000169884	WNT10B	ENSG00000169884
3855	ENSG00000078596	5.32776	2.54619	0.672101	3.7884	0.00015162	0.00107908	ENSG00000078596	ITM2A	ENSG00000078596
203	ENSG00000137473	23.051	2.53962	0.173071	14.6739	9.48e-49	1.28e-46	ENSG00000137473	TTC29	ENSG00000137473
1968	ENSG00000177096	4.99315	2.5386	0.45051	5.63495	1.75e-08	2.44e-07	ENSG00000177096	FAM109B	ENSG00000177096
6889	ENSG00000112812	0.246337	2.53839	1.01351	2.50456	0.0122605	0.0488213	ENSG00000112812	PRSS16	ENSG00000112812
9262	ENSG00000177272	0.24691	2.53427	1.31106	1.93299	0.0532369	0.157647	ENSG00000177272	KCNA3	ENSG00000177272
113	ENSG00000089225	2082.7	2.52944	0.150046	16.8577	9.21e-64	2.24e-61	ENSG00000089225	TBX5	ENSG00000089225
370	ENSG00000229105	73.1129	2.5284	0.211828	11.9361	7.67e-33	5.69e-31	ENSG00000229105	ASTN2-AS1	ENSG00000229105
5272	ENSG00000089505	1.62386	2.5284	0.825619	3.06243	0.00219549	0.0114239	ENSG00000089505	CMTM1	ENSG00000089505
1214	ENSG00000124140	1.40349	2.52729	0.354565	7.12786	1.02e-12	2.3e-11	ENSG00000124140	SLC12A5	ENSG00000124140
4160	ENSG00000273415	1.21842	2.52493	0.701366	3.60002	0.000318195	0.00209825	ENSG00000273415	RP11-702B10.2	ENSG00000273415
281	ENSG00000262619	10.864	2.52233	0.190923	13.2113	7.55e-40	7.37e-38	ENSG00000262619	LINC00621	ENSG00000262619
2699	ENSG00000174348	7.67125	2.51961	0.533687	4.72114	2.35e-06	2.38e-05	ENSG00000174348	PODN	ENSG00000174348
429	ENSG00000111218	26.6543	2.51734	0.22328	11.2744	1.76e-29	1.12e-27	ENSG00000111218	PRMT8	ENSG00000111218
135	ENSG00000136404	41.7778	2.51632	0.15466	16.2701	1.61e-59	3.27e-57	ENSG00000136404	TM6SF1	ENSG00000136404
999	ENSG00000076706	109.296	2.51581	0.321286	7.83045	4.86e-15	1.33e-13	ENSG00000076706	MCAM	ENSG00000076706
2213	ENSG00000166091	5.39136	2.51532	0.475738	5.28719	1.24e-07	1.54e-06	ENSG00000166091	CMTM5	ENSG00000166091
1738	ENSG00000079337	10.9018	2.51248	0.41961	5.98766	2.13e-09	3.36e-08	ENSG00000079337	RAPGEF3	ENSG00000079337
274	ENSG00000143549	813.41	2.50921	0.187839	13.3583	1.06e-40	1.06e-38	ENSG00000143549	TPM3	ENSG00000143549
166	ENSG00000245904	75.2118	2.50316	0.158999	15.7433	7.64e-56	1.26e-53	ENSG00000245904	RP11-796E2.4	ENSG00000245904
1932	ENSG00000159176	36.5972	2.50304	0.440851	5.67775	1.36e-08	1.94e-07	ENSG00000159176	CSRP1	ENSG00000159176
278	ENSG00000242593	24.016	2.49926	0.18836	13.2685	3.52e-40	3.48e-38	ENSG00000242593	RP5-921G16.1	ENSG00000242593
1969	ENSG00000248339	2.56817	2.49687	0.443177	5.63402	1.76e-08	2.45e-07	ENSG00000248339	RP11-717H13.1	ENSG00000248339
682	ENSG00000091181	16.1664	2.49353	0.270062	9.23318	2.63e-20	1.06e-18	ENSG00000091181	IL5RA	ENSG00000091181
259	ENSG00000224905	76.7047	2.49286	0.182259	13.6776	1.38e-42	1.46e-40	ENSG00000224905	AP001347.6	ENSG00000224905
910	ENSG00000100311	17.1863	2.49284	0.307985	8.09402	5.77e-16	1.74e-14	ENSG00000100311	PDGFB	ENSG00000100311
712	ENSG00000170439	301.139	2.49059	0.275127	9.0525	1.4e-19	5.38e-18	ENSG00000170439	METTL7B	ENSG00000170439
2647	ENSG00000205562	0.850151	2.48927	0.522499	4.76416	1.9e-06	1.97e-05	ENSG00000205562	RP11-497E19.1	ENSG00000205562
1506	ENSG00000256810	4.6331	2.48718	0.38458	6.46726	9.98e-11	1.82e-09	ENSG00000256810	RP11-76C10.2	ENSG00000256810
1789	ENSG00000230894	17.5619	2.48693	0.421611	5.89863	3.67e-09	5.62e-08	ENSG00000230894	RP11-67K19.3	ENSG00000230894
1877	ENSG00000082397	36.1626	2.48626	0.431834	5.75744	8.54e-09	1.25e-07	ENSG00000082397	EPB41L3	ENSG00000082397
2425	ENSG00000066735	2.04074	2.48434	0.495024	5.01861	5.2e-07	5.89e-06	ENSG00000066735	KIF26A	ENSG00000066735
440	ENSG00000251688	13.2574	2.47746	0.222075	11.156	6.7e-29	4.17e-27	ENSG00000251688	RP11-752L20.5	ENSG00000251688
527	ENSG00000274893	58.3592	2.47745	0.238223	10.3997	2.49e-25	1.29e-23	ENSG00000274893	RP11-15E1.5	ENSG00000274893
303	ENSG00000157680	216.835	2.47443	0.193764	12.7704	2.4e-37	2.17e-35	ENSG00000157680	DGKI	ENSG00000157680
3447	ENSG00000182916	1.8557	2.47063	0.609581	4.053	5.06e-05	0.000402404	ENSG00000182916	TCEAL7	ENSG00000182916
9501	ENSG00000248872	0.212922	2.46984	1.30955	1.88601	0.0592931	0.171195	ENSG00000248872	RP11-344G13.1	ENSG00000248872
5777	ENSG00000249381	0.594875	2.46618	0.86053	2.86588	0.00415846	0.0197464	ENSG00000249381	LINC00500	ENSG00000249381
5110	ENSG00000256967	0.350837	2.46561	0.78939	3.12343	0.00178754	0.00959602	ENSG00000256967	RP11-273B20.1	ENSG00000256967
2568	ENSG00000234161	0.619214	2.46489	0.506416	4.86731	1.13e-06	1.21e-05	ENSG00000234161	PABPC5-AS1	ENSG00000234161
2423	ENSG00000184497	5.41245	2.46367	0.490732	5.0204	5.16e-07	5.84e-06	ENSG00000184497	TMEM255B	ENSG00000184497
1138	ENSG00000157657	9.53268	2.46323	0.334089	7.37298	1.67e-13	4.02e-12	ENSG00000157657	ZNF618	ENSG00000157657
685	ENSG00000250493	10.0548	2.463	0.267133	9.2201	2.97e-20	1.19e-18	ENSG00000250493	RP11-640N11.2	ENSG00000250493
810	ENSG00000054967	18.5459	2.46172	0.286805	8.58325	9.22e-18	3.12e-16	ENSG00000054967	RELT	ENSG00000054967
6056	ENSG00000228160	0.311476	2.46121	0.886626	2.77593	0.00550449	0.0249297	ENSG00000228160	RP13-57D9.3	ENSG00000228160
293	ENSG00000164604	11.9871	2.45818	0.18965	12.9617	2.02e-38	1.89e-36	ENSG00000164604	GPR85	ENSG00000164604
179	ENSG00000076864	60.2156	2.45793	0.160093	15.3531	3.38e-53	5.17e-51	ENSG00000076864	RAP1GAP	ENSG00000076864
183	ENSG00000197467	225.85	2.44962	0.16078	15.2358	2.05e-52	3.07e-50	ENSG00000197467	COL13A1	ENSG00000197467
5359	ENSG00000243244	5.11319	2.44841	0.809493	3.02462	0.00248947	0.0127433	ENSG00000243244	STON1	ENSG00000243244
10296	ENSG00000228153	0.178983	2.44698	1.40019	1.74761	0.0805316	0.21455	ENSG00000228153	RP11-23I7.1	ENSG00000228153
5344	ENSG00000188257	14.7837	2.44365	0.806451	3.03013	0.00244447	0.012548	ENSG00000188257	PLA2G2A	ENSG00000188257
1522	ENSG00000198542	36.1861	2.44351	0.379804	6.4336	1.25e-10	2.25e-09	ENSG00000198542	ITGBL1	ENSG00000198542
2593	ENSG00000214942	4.27074	2.4425	0.504713	4.83938	1.3e-06	1.38e-05	ENSG00000214942	AC113167.1	ENSG00000214942
557	ENSG00000232913	13.4334	2.4421	0.241202	10.1247	4.29e-24	2.11e-22	ENSG00000232913	PLCE1-AS2	ENSG00000232913
472	ENSG00000143127	23.1868	2.44194	0.225366	10.8355	2.34e-27	1.36e-25	ENSG00000143127	ITGA10	ENSG00000143127
11042	ENSG00000259359	0.186979	2.44107	1.50272	1.62443	0.104284	0.259075	ENSG00000259359	RP11-327J17.2	ENSG00000259359
3421	ENSG00000248764	0.413027	2.43714	0.598024	4.07532	4.6e-05	0.000368475	ENSG00000248764	RP11-292D4.2	ENSG00000248764
847	ENSG00000168143	137.689	2.43677	0.290093	8.39998	4.47e-17	1.45e-15	ENSG00000168143	FAM83B	ENSG00000168143
2129	ENSG00000144366	27.7428	2.43659	0.451022	5.40239	6.58e-08	8.47e-07	ENSG00000144366	GULP1	ENSG00000144366
744	ENSG00000171243	6.53915	2.43643	0.27432	8.8817	6.58e-19	2.43e-17	ENSG00000171243	SOSTDC1	ENSG00000171243
6698	ENSG00000159403	7.57641	2.42794	0.946671	2.56471	0.0103262	0.0422916	ENSG00000159403	C1R	ENSG00000159403
2289	ENSG00000181773	4.58284	2.42551	0.466151	5.20328	1.96e-07	2.35e-06	ENSG00000181773	GPR3	ENSG00000181773
14064	ENSG00000259663	0.187706	2.42402	1.9676	1.23197	0.217961	0.42512	ENSG00000259663	CTD-2314G24.2	ENSG00000259663
3923	ENSG00000166341	1.93657	2.4235	0.64601	3.75149	0.000175788	0.00122922	ENSG00000166341	DCHS1	ENSG00000166341
2815	ENSG00000278090	1.70613	2.42256	0.525554	4.60953	4.04e-06	3.93e-05	ENSG00000278090	RP11-6O2.2	ENSG00000278090
299	ENSG00000033122	726.961	2.42179	0.188782	12.8285	1.14e-37	1.04e-35	ENSG00000033122	LRRC7	ENSG00000033122
7609	ENSG00000228329	0.343494	2.41983	1.04977	2.30511	0.0211603	0.0762937	ENSG00000228329	AC097495.3	ENSG00000228329
3368	ENSG00000179178	0.516693	2.41973	0.587105	4.12146	3.76e-05	0.000306642	ENSG00000179178	TMEM125	ENSG00000179178
2274	ENSG00000277734	18.0279	2.41853	0.463559	5.2173	1.82e-07	2.19e-06	ENSG00000277734	TRAC	ENSG00000277734
1226	ENSG00000137841	21.9938	2.41497	0.340239	7.09785	1.27e-12	2.84e-11	ENSG00000137841	PLCB2	ENSG00000137841
1527	ENSG00000204381	2.87004	2.4138	0.375551	6.42735	1.3e-10	2.33e-09	ENSG00000204381	LAYN	ENSG00000204381
1763	ENSG00000166959	3.81117	2.41306	0.4054	5.95228	2.64e-09	4.11e-08	ENSG00000166959	MS4A8	ENSG00000166959
584	ENSG00000114790	35.7242	2.41246	0.24412	9.88225	4.97e-23	2.33e-21	ENSG00000114790	ARHGEF26	ENSG00000114790
182	ENSG00000136425	32.9368	2.41167	0.157563	15.3061	6.96e-53	1.05e-50	ENSG00000136425	CIB2	ENSG00000136425
702	ENSG00000102445	26.4573	2.40444	0.264204	9.10069	8.98e-20	3.51e-18	ENSG00000102445	RUBCNL	ENSG00000102445
4345	ENSG00000212807	0.386478	2.39656	0.685983	3.49362	0.000476524	0.00300852	ENSG00000212807	OR2A42	ENSG00000212807
4868	ENSG00000260551	0.479392	2.39581	0.739868	3.23815	0.00120305	0.00678014	ENSG00000260551	PWRN2	ENSG00000260551
2592	ENSG00000228027	0.597268	2.39503	0.494893	4.83949	1.3e-06	1.38e-05	ENSG00000228027	RP1-251M9.3	ENSG00000228027
143	ENSG00000005961	23.1374	2.38854	0.147703	16.1712	8.05e-59	1.54e-56	ENSG00000005961	ITGA2B	ENSG00000005961
392	ENSG00000183682	27.6036	2.38789	0.204891	11.6545	2.18e-31	1.52e-29	ENSG00000183682	BMP8A	ENSG00000183682
3836	ENSG00000196368	0.359985	2.3856	0.628069	3.79831	0.000145687	0.00104184	ENSG00000196368	NUDT11	ENSG00000196368
7462	ENSG00000211850	0.255991	2.38165	1.01645	2.3431	0.0191243	0.0702957	ENSG00000211850	TRAJ39	ENSG00000211850
1180	ENSG00000233968	6.52623	2.38088	0.328542	7.2468	4.27e-13	9.92e-12	ENSG00000233968	RP11-354E11.2	ENSG00000233968
5182	ENSG00000159713	4.54978	2.38085	0.768455	3.09823	0.00194681	0.0103058	ENSG00000159713	TPPP3	ENSG00000159713
786	ENSG00000126803	33.1227	2.37631	0.272998	8.70447	3.19e-18	1.11e-16	ENSG00000126803	HSPA2	ENSG00000126803
4315	ENSG00000213809	0.924421	2.3762	0.676674	3.51159	0.00044543	0.00283176	ENSG00000213809	KLRK1	ENSG00000213809
701	ENSG00000263335	8.0888	2.37552	0.260838	9.10728	8.45e-20	3.31e-18	ENSG00000263335	AF001548.5	ENSG00000263335
1104	ENSG00000187210	37.8902	2.36718	0.316348	7.48284	7.27e-14	1.81e-12	ENSG00000187210	GCNT1	ENSG00000187210
1558	ENSG00000181778	3.24391	2.36558	0.371647	6.36512	1.95e-10	3.44e-09	ENSG00000181778	TMEM252	ENSG00000181778
1907	ENSG00000258489	1.40661	2.3629	0.413489	5.71454	1.1e-08	1.58e-07	ENSG00000258489	RP11-398J10.2	ENSG00000258489
526	ENSG00000101665	116.452	2.3616	0.226474	10.4277	1.85e-25	9.66e-24	ENSG00000101665	SMAD7	ENSG00000101665
960	ENSG00000233358	212.6	2.35803	0.296673	7.94825	1.89e-15	5.41e-14	ENSG00000233358	RP1-209A6.1	ENSG00000233358
715	ENSG00000110975	7.00578	2.35692	0.260652	9.04241	1.53e-19	5.88e-18	ENSG00000110975	SYT10	ENSG00000110975
5590	ENSG00000168398	0.66313	2.3568	0.80142	2.94078	0.00327386	0.0160659	ENSG00000168398	BDKRB2	ENSG00000168398
5969	ENSG00000211875	0.343189	2.35318	0.838275	2.80717	0.00499796	0.0229694	ENSG00000211875	TRAJ14	ENSG00000211875
168	ENSG00000078246	301.978	2.35222	0.14963	15.7203	1.1e-55	1.79e-53	ENSG00000078246	TULP3	ENSG00000078246
1495	ENSG00000224568	3.54673	2.34978	0.362289	6.48592	8.82e-11	1.62e-09	ENSG00000224568	AC096669.3	ENSG00000224568
1687	ENSG00000148803	7.3276	2.34729	0.386809	6.06836	1.29e-09	2.1e-08	ENSG00000148803	FUOM	ENSG00000148803
2721	ENSG00000259598	0.72392	2.34538	0.498545	4.70445	2.55e-06	2.57e-05	ENSG00000259598	RP11-275I4.1	ENSG00000259598
867	ENSG00000261247	2.30894	2.34363	0.282237	8.30374	1.01e-16	3.19e-15	ENSG00000261247	GOLGA8T	ENSG00000261247
875	ENSG00000257429	41.9607	2.34344	0.28323	8.27397	1.3e-16	4.06e-15	ENSG00000257429	RP11-272K23.3	ENSG00000257429
144	ENSG00000138193	593.374	2.3402	0.144753	16.1669	8.64e-59	1.65e-56	ENSG00000138193	PLCE1	ENSG00000138193
3881	ENSG00000260792	0.419283	2.33789	0.619667	3.77282	0.000161413	0.00114097	ENSG00000260792	RP11-982M15.8	ENSG00000260792
4539	ENSG00000260555	0.451841	2.33607	0.689184	3.38962	0.000699903	0.00422995	ENSG00000260555	RP11-728K20.2	ENSG00000260555
1671	ENSG00000255015	5.16157	2.33471	0.382304	6.10694	1.02e-09	1.67e-08	ENSG00000255015	RP11-716H6.1	ENSG00000255015
2319	ENSG00000256083	1.8647	2.33346	0.453573	5.14462	2.68e-07	3.17e-06	ENSG00000256083	RP11-366L20.3	ENSG00000256083
14201	ENSG00000248479	0.197168	2.33242	1.91868	1.21563	0.224124	0.432909	ENSG00000248479	RP11-807H7.2	ENSG00000248479
4347	ENSG00000174059	9.3039	2.32855	0.666637	3.49298	0.000477663	0.00301432	ENSG00000174059	CD34	ENSG00000174059
777	ENSG00000227260	6.83246	2.32766	0.266285	8.74122	2.31e-18	8.14e-17	ENSG00000227260	AC116035.1	ENSG00000227260
5671	ENSG00000249290	0.346411	2.32078	0.798118	2.90782	0.00363963	0.0176057	ENSG00000249290	RP11-68L1.2	ENSG00000249290
1084	ENSG00000186198	4.7645	2.3133	0.306898	7.53768	4.78e-14	1.21e-12	ENSG00000186198	SLC51B	ENSG00000186198
2021	ENSG00000128011	1.54782	2.30991	0.416316	5.54844	2.88e-08	3.91e-07	ENSG00000128011	LRFN1	ENSG00000128011
1473	ENSG00000248323	578.39	2.30562	0.35323	6.52724	6.7e-11	1.25e-09	ENSG00000248323	LUCAT1	ENSG00000248323
1209	ENSG00000138379	2.26734	2.30468	0.322922	7.13694	9.54e-13	2.17e-11	ENSG00000138379	MSTN	ENSG00000138379
452	ENSG00000165259	124.352	2.29685	0.208167	11.0337	2.63e-28	1.6e-26	ENSG00000165259	HDX	ENSG00000165259
2044	ENSG00000183148	2.75891	2.29346	0.415859	5.515	3.49e-08	4.68e-07	ENSG00000183148	ANKRD20A2	ENSG00000183148
10417	ENSG00000204866	0.21883	2.29138	1.32809	1.72533	0.0844686	0.222456	ENSG00000204866	IGFL2	ENSG00000204866
1380	ENSG00000198732	10.7839	2.29024	0.34152	6.70603	2e-11	3.98e-10	ENSG00000198732	SMOC1	ENSG00000198732
5982	ENSG00000223764	0.256636	2.28884	0.816521	2.80316	0.00506047	0.0232061	ENSG00000223764	RP11-54O7.3	ENSG00000223764
1589	ENSG00000013619	27.9114	2.2888	0.363023	6.30485	2.88e-10	4.98e-09	ENSG00000013619	MAMLD1	ENSG00000013619
1599	ENSG00000227313	12.7627	2.28861	0.365082	6.26875	3.64e-10	6.24e-09	ENSG00000227313	RP11-309N24.1	ENSG00000227313
2079	ENSG00000165757	34.6172	2.28344	0.417403	5.47058	4.49e-08	5.92e-07	ENSG00000165757	KIAA1462	ENSG00000165757
2292	ENSG00000118402	1.03742	2.27933	0.438447	5.19865	2.01e-07	2.4e-06	ENSG00000118402	ELOVL4	ENSG00000118402
5195	ENSG00000253552	0.461477	2.27924	0.73689	3.09305	0.00198109	0.0104611	ENSG00000253552	HOXA-AS2	ENSG00000253552
568	ENSG00000241956	79.4738	2.27848	0.227418	10.0189	1.26e-23	6.08e-22	ENSG00000241956	CTC-340A15.2	ENSG00000241956
3811	ENSG00000125378	1.72634	2.2756	0.596628	3.81411	0.000136677	0.000983815	ENSG00000125378	BMP4	ENSG00000125378
364	ENSG00000183780	107.265	2.27122	0.189405	11.9913	3.94e-33	2.97e-31	ENSG00000183780	SLC35F3	ENSG00000183780
677	ENSG00000100379	24.2857	2.26818	0.244869	9.26285	1.99e-20	8.07e-19	ENSG00000100379	KCTD17	ENSG00000100379
5896	ENSG00000260417	0.765226	2.26647	0.80097	2.82966	0.0046598	0.0216804	ENSG00000260417	CTD-2542L18.1	ENSG00000260417
366	ENSG00000100024	31.163	2.26578	0.189356	11.9657	5.37e-33	4.03e-31	ENSG00000100024	UPB1	ENSG00000100024
1127	ENSG00000196369	44.9422	2.26538	0.305894	7.40577	1.3e-13	3.17e-12	ENSG00000196369	SRGAP2B	ENSG00000196369
2524	ENSG00000253956	11.8305	2.26451	0.46052	4.91729	8.77e-07	9.54e-06	ENSG00000253956	RP11-211F2.1	ENSG00000253956
6374	ENSG00000250629	0.557776	2.26449	0.848671	2.66828	0.00762409	0.032812	ENSG00000250629	RP11-122C5.3	ENSG00000250629
4245	ENSG00000174576	0.439602	2.26359	0.637216	3.55231	0.000381864	0.0024679	ENSG00000174576	NPAS4	ENSG00000174576
488	ENSG00000152377	598.48	2.26354	0.210895	10.733	7.12e-27	4e-25	ENSG00000152377	SPOCK1	ENSG00000152377
2907	ENSG00000197870	1.57582	2.26315	0.50177	4.51033	6.47e-06	6.11e-05	ENSG00000197870	PRB3	ENSG00000197870
5205	ENSG00000124253	0.590071	2.26249	0.732534	3.08858	0.00201116	0.0105995	ENSG00000124253	PCK1	ENSG00000124253
15901	ENSG00000197576	0.158052	2.26247	2.18599	1.03499	0.300675	0.518716	ENSG00000197576	HOXA4	ENSG00000197576
1863	ENSG00000203930	12.0628	2.26182	0.391624	5.7755	7.67e-09	1.13e-07	ENSG00000203930	LINC00632	ENSG00000203930
4262	ENSG00000224819	84.1484	2.26172	0.637875	3.54571	0.000391554	0.00252055	ENSG00000224819	AC093843.1	ENSG00000224819
383	ENSG00000095713	43.4118	2.25872	0.191799	11.7765	5.16e-32	3.69e-30	ENSG00000095713	CRTAC1	ENSG00000095713
545	ENSG00000114200	60.2385	2.25854	0.219655	10.2822	8.48e-25	4.27e-23	ENSG00000114200	BCHE	ENSG00000114200
2991	ENSG00000008118	0.590598	2.25792	0.507891	4.44567	8.76e-06	8.04e-05	ENSG00000008118	CAMK1G	ENSG00000008118
1268	ENSG00000230943	6.54202	2.25667	0.324245	6.95978	3.41e-12	7.37e-11	ENSG00000230943	RP11-367G18.1	ENSG00000230943
3425	ENSG00000003436	36.3304	2.25592	0.554176	4.07076	4.69e-05	0.000375297	ENSG00000003436	TFPI	ENSG00000003436
2126	ENSG00000075618	4.19764	2.25384	0.416764	5.40795	6.37e-08	8.23e-07	ENSG00000075618	FSCN1	ENSG00000075618
2588	ENSG00000172548	5.81001	2.25156	0.464747	4.84469	1.27e-06	1.34e-05	ENSG00000172548	NIPAL4	ENSG00000172548
7883	ENSG00000235321	0.276925	2.24918	1.00489	2.23823	0.0252063	0.0877152	ENSG00000235321	AC007556.3	ENSG00000235321
752	ENSG00000100767	11.3626	2.24744	0.254485	8.83133	1.03e-18	3.77e-17	ENSG00000100767	PAPLN	ENSG00000100767
479	ENSG00000163431	114.067	2.24733	0.208679	10.7693	4.8e-27	2.74e-25	ENSG00000163431	LMOD1	ENSG00000163431
5027	ENSG00000164794	0.348705	2.24579	0.710359	3.16148	0.00156967	0.0085656	ENSG00000164794	KCNV1	ENSG00000164794
489	ENSG00000139973	24.457	2.24061	0.208971	10.7221	8.02e-27	4.5e-25	ENSG00000139973	SYT16	ENSG00000139973
3149	ENSG00000196893	3.66045	2.23875	0.518724	4.31587	1.59e-05	0.000138489	ENSG00000196893	AC090286.4	ENSG00000196893
2444	ENSG00000154277	13.1083	2.23658	0.448183	4.99032	6.03e-07	6.77e-06	ENSG00000154277	UCHL1	ENSG00000154277
530	ENSG00000224958	8.07112	2.23091	0.214529	10.3991	2.5e-25	1.3e-23	ENSG00000224958	PGM5-AS1	ENSG00000224958
914	ENSG00000157782	8.13846	2.23072	0.276061	8.08056	6.45e-16	1.93e-14	ENSG00000157782	CABP1	ENSG00000157782
1711	ENSG00000259376	2.73127	2.23002	0.36943	6.03637	1.58e-09	2.53e-08	ENSG00000259376	RP11-505E24.3	ENSG00000259376
575	ENSG00000244198	28.885	2.22901	0.224181	9.9429	2.71e-23	1.29e-21	ENSG00000244198	RP4-545C24.1	ENSG00000244198
241	ENSG00000114541	1042.91	2.22789	0.159243	13.9905	1.78e-44	2.03e-42	ENSG00000114541	FRMD4B	ENSG00000114541
9872	ENSG00000244362	0.307457	2.22674	1.22034	1.82468	0.0680488	0.189109	ENSG00000244362	KRTAP19-7	ENSG00000244362
282	ENSG00000153898	19.0668	2.22312	0.168302	13.2091	7.78e-40	7.57e-38	ENSG00000153898	MCOLN2	ENSG00000153898
920	ENSG00000259905	95.4409	2.21979	0.275431	8.05934	7.67e-16	2.29e-14	ENSG00000259905	PWRN1	ENSG00000259905
5201	ENSG00000165272	2.09113	2.21912	0.717871	3.09125	0.00199316	0.0105127	ENSG00000165272	AQP3	ENSG00000165272
323	ENSG00000153933	37.289	2.21826	0.17821	12.4475	1.44e-35	1.23e-33	ENSG00000153933	DGKE	ENSG00000153933
779	ENSG00000143502	242.408	2.21793	0.25394	8.73405	2.46e-18	8.65e-17	ENSG00000143502	SUSD4	ENSG00000143502
990	ENSG00000136542	3.95542	2.21725	0.281851	7.86672	3.64e-15	1.01e-13	ENSG00000136542	GALNT5	ENSG00000136542
510	ENSG00000267506	17.8598	2.2158	0.210307	10.536	5.9e-26	3.17e-24	ENSG00000267506	RP11-13K12.1	ENSG00000267506
3914	ENSG00000227189	0.358954	2.21552	0.589791	3.75645	0.000172343	0.0012079	ENSG00000227189	AC092535.3	ENSG00000227189
7690	ENSG00000224984	0.303055	2.21331	0.968673	2.28489	0.0223194	0.0796098	ENSG00000224984	RP11-524H19.2	ENSG00000224984
9338	ENSG00000275322	0.249032	2.21175	1.15127	1.92113	0.054715	0.160735	ENSG00000275322	RP11-262A16.1	ENSG00000275322
621	ENSG00000165323	51.0614	2.21026	0.22903	9.65052	4.89e-22	2.16e-20	ENSG00000165323	FAT3	ENSG00000165323
942	ENSG00000080007	11.3278	2.20858	0.276308	7.99318	1.31e-15	3.83e-14	ENSG00000080007	DDX43	ENSG00000080007
2897	ENSG00000120324	0.496664	2.20716	0.488093	4.52199	6.13e-06	5.8e-05	ENSG00000120324	PCDHB10	ENSG00000120324
1803	ENSG00000259575	2.33057	2.20442	0.375303	5.87372	4.26e-09	6.48e-08	ENSG00000259575	RP11-39M21.2	ENSG00000259575
2650	ENSG00000137563	1.39543	2.20393	0.462859	4.76157	1.92e-06	1.99e-05	ENSG00000137563	GGH	ENSG00000137563
3068	ENSG00000158769	4.61208	2.20063	0.503045	4.37462	1.22e-05	0.000108729	ENSG00000158769	F11R	ENSG00000158769
14170	ENSG00000259763	0.137125	2.19985	1.80475	1.21893	0.222872	0.431463	ENSG00000259763	RP11-327J17.1	ENSG00000259763
3418	ENSG00000185614	2.8532	2.19801	0.539015	4.07782	4.55e-05	0.000364849	ENSG00000185614	FAM212A	ENSG00000185614
1260	ENSG00000122035	20.9269	2.19738	0.31422	6.99315	2.69e-12	5.85e-11	ENSG00000122035	RASL11A	ENSG00000122035
1883	ENSG00000242029	271.669	2.19732	0.382368	5.74661	9.1e-09	1.33e-07	ENSG00000242029	RP11-457K10.1	ENSG00000242029
968	ENSG00000172014	63.5648	2.19628	0.276943	7.93044	2.18e-15	6.19e-14	ENSG00000172014	ANKRD20A4	ENSG00000172014
783	ENSG00000259481	162.005	2.19215	0.251228	8.72574	2.64e-18	9.26e-17	ENSG00000259481	RP11-39M21.1	ENSG00000259481
1856	ENSG00000234380	5.21311	2.19197	0.379002	5.78352	7.32e-09	1.08e-07	ENSG00000234380	LINC01426	ENSG00000234380
1559	ENSG00000144057	1.48407	2.19029	0.344152	6.36431	1.96e-10	3.45e-09	ENSG00000144057	ST6GAL2	ENSG00000144057
3516	ENSG00000238099	1.04891	2.19	0.546196	4.00955	6.08e-05	0.000474625	ENSG00000238099	LINC01625	ENSG00000238099
10408	ENSG00000163661	4.00929	2.18636	1.26646	1.72635	0.0842838	0.222144	ENSG00000163661	PTX3	ENSG00000163661
3322	ENSG00000110042	1.16783	2.18407	0.526251	4.15025	3.32e-05	0.000274252	ENSG00000110042	DTX4	ENSG00000110042
1282	ENSG00000185008	426.067	2.18377	0.315155	6.9292	4.23e-12	9.06e-11	ENSG00000185008	ROBO2	ENSG00000185008
803	ENSG00000161653	4.25587	2.18362	0.252953	8.63252	6e-18	2.05e-16	ENSG00000161653	NAGS	ENSG00000161653
2556	ENSG00000250877	1.40384	2.18318	0.447356	4.88019	1.06e-06	1.14e-05	ENSG00000250877	RP11-373J21.1	ENSG00000250877
2704	ENSG00000226822	2.87552	2.17601	0.461256	4.71758	2.39e-06	2.42e-05	ENSG00000226822	RP11-356N1.2	ENSG00000226822
3626	ENSG00000187678	4.88868	2.17262	0.552996	3.92881	8.54e-05	0.000645827	ENSG00000187678	SPRY4	ENSG00000187678
1075	ENSG00000186310	5.86882	2.17077	0.286097	7.58752	3.26e-14	8.32e-13	ENSG00000186310	NAP1L3	ENSG00000186310
10271	ENSG00000259038	0.303518	2.16587	1.23509	1.75362	0.0794954	0.212318	ENSG00000259038	CTD-2325P2.4	ENSG00000259038
1577	ENSG00000115738	106.566	2.16586	0.34206	6.33182	2.42e-10	4.21e-09	ENSG00000115738	ID2	ENSG00000115738
1703	ENSG00000237292	8.36851	2.16189	0.357483	6.04753	1.47e-09	2.37e-08	ENSG00000237292	RP11-540K16.1	ENSG00000237292
4562	ENSG00000137285	0.670746	2.16152	0.639409	3.38051	0.000723525	0.00434999	ENSG00000137285	TUBB2B	ENSG00000137285
5769	ENSG00000256582	0.290447	2.15635	0.751606	2.86899	0.00411781	0.0195771	ENSG00000256582	RP11-75L1.1	ENSG00000256582
6087	ENSG00000270672	1.51646	2.15241	0.778148	2.76606	0.00567376	0.0255697	ENSG00000270672	MTRNR2L6	ENSG00000270672
1672	ENSG00000154217	581.882	2.14994	0.35205	6.10692	1.02e-09	1.67e-08	ENSG00000154217	PITPNC1	ENSG00000154217
8125	ENSG00000256928	0.265528	2.14782	0.98379	2.18321	0.0290205	0.0979802	ENSG00000256928	RP11-809N8.2	ENSG00000256928
389	ENSG00000149403	69.3415	2.14585	0.183619	11.6864	1.5e-31	1.05e-29	ENSG00000149403	GRIK4	ENSG00000149403
667	ENSG00000177112	8.92347	2.14068	0.229097	9.34397	9.28e-21	3.82e-19	ENSG00000177112	MRVI1-AS1	ENSG00000177112
747	ENSG00000177791	24.2188	2.14053	0.241361	8.86859	7.41e-19	2.72e-17	ENSG00000177791	MYOZ1	ENSG00000177791
424	ENSG00000153029	40.2495	2.13999	0.189597	11.2871	1.52e-29	9.83e-28	ENSG00000153029	MR1	ENSG00000153029
3537	ENSG00000265485	1.51998	2.13982	0.535831	3.99346	6.51e-05	0.000505016	ENSG00000265485	RP11-449D8.1	ENSG00000265485
5167	ENSG00000121236	1.4131	2.13964	0.689245	3.10433	0.00190711	0.010125	ENSG00000121236	TRIM6	ENSG00000121236
833	ENSG00000178947	3.97334	2.13732	0.251862	8.48607	2.14e-17	7.04e-16	ENSG00000178947	SMIM10L2A	ENSG00000178947
546	ENSG00000133069	22.1695	2.13728	0.207996	10.2755	9.08e-25	4.56e-23	ENSG00000133069	TMCC2	ENSG00000133069
2513	ENSG00000112149	3.86892	2.13616	0.433612	4.92643	8.37e-07	9.14e-06	ENSG00000112149	CD83	ENSG00000112149
617	ENSG00000119699	23.0933	2.13576	0.220853	9.6705	4.02e-22	1.79e-20	ENSG00000119699	TGFB3	ENSG00000119699
1228	ENSG00000130540	3.43628	2.13394	0.300973	7.09015	1.34e-12	2.99e-11	ENSG00000130540	SULT4A1	ENSG00000130540
4359	ENSG00000211876	0.3708	2.13284	0.612174	3.48405	0.000493893	0.00310816	ENSG00000211876	TRAJ13	ENSG00000211876
2224	ENSG00000242732	1.69673	2.12875	0.403542	5.27516	1.33e-07	1.64e-06	ENSG00000242732	RGAG4	ENSG00000242732
885	ENSG00000223930	555.542	2.1286	0.258748	8.22656	1.93e-16	5.97e-15	ENSG00000223930	RP11-33A14.1	ENSG00000223930
901	ENSG00000125844	164.644	2.12819	0.261251	8.14614	3.76e-16	1.14e-14	ENSG00000125844	RRBP1	ENSG00000125844
6933	ENSG00000183571	3.1368	2.12809	0.85457	2.49025	0.0127653	0.0505089	ENSG00000183571	PGPEP1L	ENSG00000183571
2493	ENSG00000182508	4.33918	2.12499	0.429687	4.94543	7.6e-07	8.36e-06	ENSG00000182508	LHFPL1	ENSG00000182508
6588	ENSG00000211867	0.269912	2.12229	0.816897	2.59799	0.00937717	0.0390459	ENSG00000211867	TRAJ22	ENSG00000211867
3027	ENSG00000259650	1.08015	2.12171	0.480928	4.41169	1.03e-05	9.29e-05	ENSG00000259650	RP11-272D12.1	ENSG00000259650
5408	ENSG00000167371	3.66902	2.1177	0.704	3.0081	0.0026289	0.013335	ENSG00000167371	PRRT2	ENSG00000167371
4509	ENSG00000273124	0.528884	2.11746	0.621202	3.40865	0.000652861	0.0039719	ENSG00000273124	RP11-236B18.5	ENSG00000273124
3457	ENSG00000226194	2.43479	2.11736	0.523021	4.04833	5.16e-05	0.000409333	ENSG00000226194	RP1-137D17.1	ENSG00000226194
529	ENSG00000164418	963.402	2.117	0.203574	10.3992	2.5e-25	1.3e-23	ENSG00000164418	GRIK2	ENSG00000164418
7203	ENSG00000275719	0.297639	2.11451	0.875969	2.41391	0.0157822	0.0601051	ENSG00000275719	CTB-147N14.6	ENSG00000275719
615	ENSG00000162543	7.89991	2.11379	0.218437	9.67689	3.78e-22	1.69e-20	ENSG00000162543	UBXN10	ENSG00000162543
4921	ENSG00000110492	1.4454	2.1122	0.657358	3.21316	0.00131283	0.00731833	ENSG00000110492	MDK	ENSG00000110492
1755	ENSG00000175766	2.36002	2.11039	0.353465	5.97059	2.36e-09	3.7e-08	ENSG00000175766	EIF4E1B	ENSG00000175766
4947	ENSG00000259807	0.645221	2.10924	0.658832	3.20148	0.00136722	0.0075815	ENSG00000259807	RP11-426C22.4	ENSG00000259807
3908	ENSG00000162975	0.529576	2.1085	0.561143	3.75751	0.000171611	0.00120462	ENSG00000162975	KCNF1	ENSG00000162975
2098	ENSG00000115310	588.748	2.105	0.386702	5.44346	5.23e-08	6.83e-07	ENSG00000115310	RTN4	ENSG00000115310
1179	ENSG00000138792	76.5562	2.10445	0.290275	7.24983	4.17e-13	9.71e-12	ENSG00000138792	ENPEP	ENSG00000138792
802	ENSG00000184611	53.8391	2.10114	0.243319	8.63535	5.85e-18	2e-16	ENSG00000184611	KCNH7	ENSG00000184611
5498	ENSG00000217555	4.50298	2.10031	0.706809	2.97154	0.00296311	0.0147843	ENSG00000217555	CKLF	ENSG00000217555
170	ENSG00000266714	147.829	2.1001	0.134186	15.6506	3.29e-55	5.31e-53	ENSG00000266714	MYO15B	ENSG00000266714
7287	ENSG00000251093	0.278166	2.09675	0.876611	2.39188	0.0167621	0.0631013	ENSG00000251093	RP11-414H23.3	ENSG00000251093
7179	ENSG00000258903	0.290236	2.09566	0.864805	2.42327	0.0153814	0.0587744	ENSG00000258903	RP11-355I22.2	ENSG00000258903
718	ENSG00000198515	43.4684	2.09371	0.23185	9.03044	1.71e-19	6.53e-18	ENSG00000198515	CNGA1	ENSG00000198515
4071	ENSG00000261076	0.495487	2.09366	0.572846	3.65483	0.000257349	0.00173412	ENSG00000261076	RP11-179B15.6	ENSG00000261076
3058	ENSG00000229214	0.609571	2.09303	0.477239	4.38571	1.16e-05	0.000103672	ENSG00000229214	LINC00242	ENSG00000229214
1701	ENSG00000254192	1.44567	2.0928	0.345918	6.04999	1.45e-09	2.34e-08	ENSG00000254192	CTC-558O2.2	ENSG00000254192
443	ENSG00000135750	911.713	2.09195	0.18772	11.144	7.66e-29	4.74e-27	ENSG00000135750	KCNK1	ENSG00000135750
1044	ENSG00000235169	15.3378	2.09099	0.271731	7.69505	1.41e-14	3.72e-13	ENSG00000235169	SMIM1	ENSG00000235169
991	ENSG00000197444	12.6257	2.09084	0.265879	7.86388	3.72e-15	1.03e-13	ENSG00000197444	OGDHL	ENSG00000197444
6602	ENSG00000218823	0.645725	2.09006	0.806485	2.59156	0.00955412	0.0396984	ENSG00000218823	PAPOLB	ENSG00000218823
721	ENSG00000226017	6.54091	2.08906	0.231887	9.00896	2.08e-19	7.91e-18	ENSG00000226017	PRICKLE2-AS3	ENSG00000226017
799	ENSG00000164270	508.434	2.08629	0.241224	8.64875	5.21e-18	1.79e-16	ENSG00000164270	HTR4	ENSG00000164270
3220	ENSG00000237940	0.838493	2.0834	0.491464	4.23918	2.24e-05	0.000191121	ENSG00000237940	AC093642.3	ENSG00000237940
1315	ENSG00000215262	8.25151	2.08339	0.304743	6.83656	8.11e-12	1.69e-10	ENSG00000215262	KCNU1	ENSG00000215262
8863	ENSG00000230991	0.192771	2.08163	1.03286	2.01541	0.043862	0.135758	ENSG00000230991	AC092625.1	ENSG00000230991
4424	ENSG00000237289	0.527729	2.07945	0.602721	3.45011	0.000560363	0.00347465	ENSG00000237289	CKMT1B	ENSG00000237289
2624	ENSG00000139182	5.76779	2.07808	0.432911	4.80026	1.58e-06	1.66e-05	ENSG00000139182	CLSTN3	ENSG00000139182
8069	ENSG00000239513	0.906647	2.07791	0.946533	2.19528	0.0281435	0.0956787	ENSG00000239513	LINC01210	ENSG00000239513
178	ENSG00000163618	3552.36	2.07778	0.134883	15.4044	1.53e-53	2.36e-51	ENSG00000163618	CADPS	ENSG00000163618
1616	ENSG00000154734	195.557	2.0759	0.3336	6.22273	4.89e-10	8.29e-09	ENSG00000154734	ADAMTS1	ENSG00000154734
1205	ENSG00000117016	20.5146	2.07502	0.290402	7.14536	8.98e-13	2.04e-11	ENSG00000117016	RIMS3	ENSG00000117016
1318	ENSG00000277382	67.0309	2.07448	0.303916	6.82583	8.74e-12	1.82e-10	ENSG00000277382	RP11-318A15.8	ENSG00000277382
2417	ENSG00000229953	1.62868	2.07031	0.4119	5.02624	5e-07	5.67e-06	ENSG00000229953	RP11-284F21.7	ENSG00000229953
1032	ENSG00000260046	4.90666	2.06852	0.267512	7.73244	1.06e-14	2.8e-13	ENSG00000260046	RP11-454K7.3	ENSG00000260046
2540	ENSG00000123243	15.9106	2.06829	0.422499	4.89537	9.81e-07	1.06e-05	ENSG00000123243	ITIH5	ENSG00000123243
2316	ENSG00000115380	129.692	2.0682	0.401679	5.14888	2.62e-07	3.1e-06	ENSG00000115380	EFEMP1	ENSG00000115380
2207	ENSG00000182118	4.2213	2.06532	0.390172	5.29336	1.2e-07	1.49e-06	ENSG00000182118	FAM89A	ENSG00000182118
1464	ENSG00000226699	3.87454	2.06389	0.315428	6.54314	6.02e-11	1.13e-09	ENSG00000226699	RP11-122K13.7	ENSG00000226699
1239	ENSG00000251655	15.3102	2.06342	0.29224	7.06069	1.66e-12	3.67e-11	ENSG00000251655	PRB1	ENSG00000251655
772	ENSG00000255970	3.77736	2.06106	0.235047	8.76869	1.81e-18	6.42e-17	ENSG00000255970	RP11-43N5.1	ENSG00000255970
4041	ENSG00000228789	0.656881	2.05748	0.560812	3.66875	0.000243738	0.00165459	ENSG00000228789	HCG22	ENSG00000228789
1658	ENSG00000204603	8.05262	2.05716	0.335357	6.13422	8.56e-10	1.42e-08	ENSG00000204603	LINC01257	ENSG00000204603
1240	ENSG00000257120	2.76185	2.05471	0.291062	7.05935	1.67e-12	3.7e-11	ENSG00000257120	CTD-2503I6.1	ENSG00000257120
5669	ENSG00000162706	0.494936	2.05457	0.706475	2.9082	0.00363521	0.0175906	ENSG00000162706	CADM3	ENSG00000162706
5915	ENSG00000185985	0.421957	2.05023	0.725863	2.82454	0.00473488	0.0219581	ENSG00000185985	SLITRK2	ENSG00000185985
5707	ENSG00000255565	0.281389	2.04946	0.708479	2.89276	0.00381871	0.0183555	ENSG00000255565	RP11-6B19.1	ENSG00000255565
957	ENSG00000130054	93.9176	2.04501	0.257144	7.95281	1.82e-15	5.23e-14	ENSG00000130054	FAM155B	ENSG00000130054
8519	ENSG00000176532	0.343862	2.04472	0.975443	2.0962	0.0360644	0.116131	ENSG00000176532	PRR15	ENSG00000176532
5582	ENSG00000233569	0.381581	2.04279	0.694225	2.94255	0.0032552	0.0159972	ENSG00000233569	RP11-500B12.1	ENSG00000233569
4087	ENSG00000188525	0.636812	2.04119	0.559995	3.64502	0.000267369	0.00179459	ENSG00000188525	AC010969.1	ENSG00000188525
2698	ENSG00000128641	40.9325	2.04006	0.432097	4.7213	2.34e-06	2.38e-05	ENSG00000128641	MYO1B	ENSG00000128641
834	ENSG00000183092	10.7863	2.03968	0.240409	8.48422	2.17e-17	7.14e-16	ENSG00000183092	BEGAIN	ENSG00000183092
4432	ENSG00000198417	3.6988	2.03817	0.591377	3.44648	0.000567934	0.00351525	ENSG00000198417	MT1F	ENSG00000198417
6003	ENSG00000160180	1.15399	2.03793	0.72909	2.79518	0.00518714	0.0237037	ENSG00000160180	TFF3	ENSG00000160180
4499	ENSG00000118508	3.72704	2.03638	0.596328	3.41487	0.000638126	0.00389088	ENSG00000118508	RAB32	ENSG00000118508
828	ENSG00000050327	5.44338	2.03315	0.238907	8.51021	1.74e-17	5.75e-16	ENSG00000050327	ARHGEF5	ENSG00000050327
3940	ENSG00000259792	0.44512	2.03273	0.543387	3.74086	0.000183394	0.00127687	ENSG00000259792	RP11-114H24.6	ENSG00000259792
840	ENSG00000169855	220.239	2.03266	0.240441	8.45386	2.82e-17	9.2e-16	ENSG00000169855	ROBO1	ENSG00000169855
12253	ENSG00000196136	9.36576	2.0247	1.39139	1.45517	0.145623	0.326008	ENSG00000196136	SERPINA3	ENSG00000196136
321	ENSG00000072201	43.9689	2.0234	0.161991	12.4908	8.38e-36	7.16e-34	ENSG00000072201	LNX1	ENSG00000072201
240	ENSG00000167037	535.318	2.02176	0.144319	14.009	1.37e-44	1.57e-42	ENSG00000167037	SGSM1	ENSG00000167037
927	ENSG00000088881	33.8708	2.02118	0.251643	8.03192	9.6e-16	2.84e-14	ENSG00000088881	EBF4	ENSG00000088881
5544	ENSG00000054179	0.288854	2.02113	0.683274	2.958	0.00309642	0.0153213	ENSG00000054179	ENTPD2	ENSG00000054179
869	ENSG00000162374	12.2207	2.01741	0.243343	8.2904	1.13e-16	3.56e-15	ENSG00000162374	ELAVL4	ENSG00000162374
1213	ENSG00000102349	29.6185	2.01586	0.282694	7.13089	9.97e-13	2.26e-11	ENSG00000102349	KLF8	ENSG00000102349
664	ENSG00000163637	127.116	2.01482	0.215082	9.36766	7.42e-21	3.06e-19	ENSG00000163637	PRICKLE2	ENSG00000163637
8100	ENSG00000262332	0.327719	2.01471	0.920835	2.18792	0.0286757	0.0971149	ENSG00000262332	RP11-517A5.7	ENSG00000262332
6351	ENSG00000224675	0.245181	2.01438	0.752981	2.67521	0.00746824	0.0322577	ENSG00000224675	AC009227.2	ENSG00000224675
890	ENSG00000260196	6.09854	2.01366	0.245519	8.20166	2.37e-16	7.31e-15	ENSG00000260196	RP1-239B22.5	ENSG00000260196
2801	ENSG00000165905	1.88617	2.01298	0.435692	4.62018	3.83e-06	3.75e-05	ENSG00000165905	LARGE2	ENSG00000165905
3168	ENSG00000275088	0.511704	2.01095	0.468115	4.29584	1.74e-05	0.000150694	ENSG00000275088	RP11-442O1.3	ENSG00000275088
653	ENSG00000196132	16.0351	2.01038	0.212987	9.43901	3.76e-21	1.58e-19	ENSG00000196132	MYT1	ENSG00000196132
1144	ENSG00000145794	6.55275	2.01003	0.2727	7.37086	1.7e-13	4.07e-12	ENSG00000145794	MEGF10	ENSG00000145794
9331	ENSG00000250092	0.348514	2.00608	1.04354	1.92238	0.0545585	0.160395	ENSG00000250092	RP11-556G22.3	ENSG00000250092
155	ENSG00000128833	106.135	2.00492	0.125456	15.981	1.73e-57	3.07e-55	ENSG00000128833	MYO5C	ENSG00000128833
1354	ENSG00000198832	214.358	2.00452	0.296354	6.76393	1.34e-11	2.72e-10	ENSG00000198832	SELM	ENSG00000198832
2668	ENSG00000259107	1.10157	2.00428	0.422063	4.74876	2.05e-06	2.1e-05	ENSG00000259107	LINC00911	ENSG00000259107
6199	ENSG00000272050	0.578056	2.00181	0.735248	2.72262	0.00647656	0.0286603	ENSG00000272050	RP13-379O24.3	ENSG00000272050
6344	ENSG00000250957	0.613558	2.00103	0.747292	2.67771	0.00741279	0.0320536	ENSG00000250957	RP11-248N22.1	ENSG00000250957
5946	ENSG00000073756	0.995987	2.00101	0.710814	2.8151	0.00487619	0.0224964	ENSG00000073756	PTGS2	ENSG00000073756
1854	ENSG00000251679	1.50367	1.9989	0.345301	5.78885	7.09e-09	1.05e-07	ENSG00000251679	RP11-669M16.2	ENSG00000251679
4025	ENSG00000259482	0.496041	1.99808	0.542274	3.68463	0.000229032	0.00156094	ENSG00000259482	RORA-AS2	ENSG00000259482
15214	ENSG00000176165	0.188769	1.99606	1.80816	1.10391	0.269631	0.486133	ENSG00000176165	FOXG1	ENSG00000176165
3059	ENSG00000273604	0.954847	1.99561	0.455021	4.38574	1.16e-05	0.000103672	ENSG00000273604	C17orf96	ENSG00000273604
591	ENSG00000260000	54.5872	1.99514	0.202848	9.83562	7.91e-23	3.66e-21	ENSG00000260000	RP3-467N11.1	ENSG00000260000
2590	ENSG00000197176	4.80681	1.9941	0.411907	4.84113	1.29e-06	1.37e-05	ENSG00000197176	RP11-76E12.1	ENSG00000197176
297	ENSG00000255399	29.9667	1.99408	0.154665	12.8929	4.94e-38	4.56e-36	ENSG00000255399	TBX5-AS1	ENSG00000255399
571	ENSG00000066405	9.85633	1.99336	0.199198	10.0069	1.42e-23	6.83e-22	ENSG00000066405	CLDN18	ENSG00000066405
1817	ENSG00000198753	0.915802	1.98946	0.339802	5.85477	4.78e-09	7.21e-08	ENSG00000198753	PLXNB3	ENSG00000198753
5424	ENSG00000182156	0.736043	1.98835	0.662433	3.00158	0.00268584	0.0135837	ENSG00000182156	ENPP7	ENSG00000182156
1047	ENSG00000014257	16.3323	1.98739	0.258587	7.6856	1.52e-14	3.99e-13	ENSG00000014257	ACPP	ENSG00000014257
3937	ENSG00000115226	16.3336	1.98738	0.530813	3.74404	0.000181085	0.00126175	ENSG00000115226	FNDC4	ENSG00000115226
305	ENSG00000069667	2144.65	1.9865	0.156019	12.7325	3.9e-37	3.51e-35	ENSG00000069667	RORA	ENSG00000069667
9678	ENSG00000203737	9.44479	1.98637	1.06826	1.85945	0.0629641	0.17847	ENSG00000203737	GPR52	ENSG00000203737
8435	ENSG00000100739	0.27487	1.98609	0.939647	2.11366	0.0345445	0.112344	ENSG00000100739	BDKRB1	ENSG00000100739
2895	ENSG00000234506	1.06962	1.98579	0.438909	4.52436	6.06e-06	5.74e-05	ENSG00000234506	LINC01506	ENSG00000234506
9010	ENSG00000256299	0.21028	1.98539	1.00116	1.98309	0.0473578	0.144186	ENSG00000256299	RP11-989F5.3	ENSG00000256299
1193	ENSG00000214226	8.43266	1.98456	0.275865	7.19395	6.29e-13	1.45e-11	ENSG00000214226	C17orf67	ENSG00000214226
2711	ENSG00000187944	2.49173	1.98382	0.421015	4.71198	2.45e-06	2.48e-05	ENSG00000187944	C2orf66	ENSG00000187944
460	ENSG00000167971	17.5813	1.98104	0.180519	10.9741	5.09e-28	3.03e-26	ENSG00000167971	CASKIN1	ENSG00000167971
390	ENSG00000241684	1504.35	1.98064	0.169498	11.6853	1.52e-31	1.07e-29	ENSG00000241684	ADAMTS9-AS2	ENSG00000241684
393	ENSG00000152284	275.757	1.98038	0.17006	11.6452	2.43e-31	1.7e-29	ENSG00000152284	TCF7L1	ENSG00000152284
7372	ENSG00000259591	0.253814	1.97948	0.835895	2.3681	0.0178799	0.0665329	ENSG00000259591	RP11-554D20.1	ENSG00000259591
874	ENSG00000163293	149.698	1.97938	0.239184	8.27556	1.28e-16	4.01e-15	ENSG00000163293	NIPAL1	ENSG00000163293
2085	ENSG00000256237	11.1804	1.97321	0.361025	5.46558	4.61e-08	6.07e-07	ENSG00000256237	RP11-434C1.2	ENSG00000256237
1261	ENSG00000189056	67.711	1.9686	0.281544	6.99215	2.71e-12	5.89e-11	ENSG00000189056	RELN	ENSG00000189056
3294	ENSG00000237919	9.84383	1.96527	0.470226	4.17942	2.92e-05	0.000243386	ENSG00000237919	RP11-181B18.1	ENSG00000237919
3554	ENSG00000099194	6.80895	1.96492	0.493857	3.97873	6.93e-05	0.00053478	ENSG00000099194	SCD	ENSG00000099194
108	ENSG00000107282	149.796	1.96211	0.115174	17.036	4.44e-65	1.13e-62	ENSG00000107282	APBA1	ENSG00000107282
689	ENSG00000070882	293.796	1.96149	0.2132	9.20022	3.57e-20	1.42e-18	ENSG00000070882	OSBPL3	ENSG00000070882
2773	ENSG00000137265	2.3083	1.96136	0.422605	4.64112	3.47e-06	3.43e-05	ENSG00000137265	IRF4	ENSG00000137265
2333	ENSG00000159640	1.83832	1.96062	0.382502	5.12578	2.96e-07	3.48e-06	ENSG00000159640	ACE	ENSG00000159640
13614	ENSG00000175793	0.20252	1.96061	1.52494	1.2857	0.198548	0.400071	ENSG00000175793	SFN	ENSG00000175793
2287	ENSG00000169291	15.8641	1.96031	0.376568	5.20572	1.93e-07	2.32e-06	ENSG00000169291	SHE	ENSG00000169291
2281	ENSG00000239713	4.74618	1.96025	0.376398	5.20793	1.91e-07	2.3e-06	ENSG00000239713	APOBEC3G	ENSG00000239713
16396	ENSG00000230483	0.155176	1.95996	1.99858	0.980675	0.326753	0.546688	ENSG00000230483	AC124057.5	ENSG00000230483
6617	ENSG00000250929	0.28432	1.95899	0.75806	2.58421	0.00976017	0.040454	ENSG00000250929	LINC01181	ENSG00000250929
4846	ENSG00000105472	10.1346	1.95866	0.603787	3.24396	0.00117882	0.00667299	ENSG00000105472	CLEC11A	ENSG00000105472
5296	ENSG00000230575	0.57191	1.95849	0.642473	3.04836	0.00230091	0.0119182	ENSG00000230575	RP11-369F10.2	ENSG00000230575
79	ENSG00000138386	147.732	1.95816	0.105486	18.5631	6.39e-77	2.22e-74	ENSG00000138386	NAB1	ENSG00000138386
817	ENSG00000175556	58.769	1.95535	0.228565	8.5549	1.18e-17	3.96e-16	ENSG00000175556	LONRF3	ENSG00000175556
541	ENSG00000186654	22.7777	1.95369	0.189604	10.304	6.76e-25	3.43e-23	ENSG00000186654	PRR5	ENSG00000186654
2707	ENSG00000130700	13.3814	1.9534	0.414229	4.71575	2.41e-06	2.44e-05	ENSG00000130700	GATA5	ENSG00000130700
30602	ENSG00000232448	0.0993083	1.95136	2.24094	0.870779	0.383875	NA	ENSG00000232448	RP11-416N4.1	ENSG00000232448
6548	ENSG00000181927	0.43694	1.95122	0.747533	2.61021	0.00904859	0.0379079	ENSG00000181927	OR4P4	ENSG00000181927
683	ENSG00000250062	138.374	1.94817	0.210993	9.23332	2.62e-20	1.06e-18	ENSG00000250062	RP11-778J15.1	ENSG00000250062
13124	ENSG00000276699	0.130259	1.94798	1.45069	1.3428	0.179338	0.374855	ENSG00000276699	TRAJ36	ENSG00000276699
3113	ENSG00000124466	1.47038	1.94664	0.448924	4.33623	1.45e-05	0.000127728	ENSG00000124466	LYPD3	ENSG00000124466
4757	ENSG00000196155	0.501118	1.94532	0.591215	3.29038	0.00100052	0.00576964	ENSG00000196155	PLEKHG4	ENSG00000196155
1485	ENSG00000151491	97.2988	1.94446	0.298954	6.50422	7.81e-11	1.44e-09	ENSG00000151491	EPS8	ENSG00000151491
829	ENSG00000251301	20.6778	1.94408	0.228539	8.50654	1.79e-17	5.93e-16	ENSG00000251301	RP11-81H14.2	ENSG00000251301
3221	ENSG00000167994	4.96307	1.94375	0.458566	4.23875	2.25e-05	0.000191422	ENSG00000167994	RAB3IL1	ENSG00000167994
2470	ENSG00000240771	6.35223	1.94372	0.391317	4.96711	6.8e-07	7.55e-06	ENSG00000240771	ARHGEF25	ENSG00000240771
309	ENSG00000105737	76.5968	1.94335	0.153462	12.6634	9.44e-37	8.38e-35	ENSG00000105737	GRIK5	ENSG00000105737
2466	ENSG00000185386	6.16763	1.94114	0.390468	4.97131	6.65e-07	7.4e-06	ENSG00000185386	MAPK11	ENSG00000185386
12531	ENSG00000088882	0.325404	1.94111	1.36932	1.41758	0.156314	0.342192	ENSG00000088882	CPXM1	ENSG00000088882
4416	ENSG00000255102	0.463665	1.94108	0.562062	3.4535	0.000553361	0.00343746	ENSG00000255102	RP11-164N3.2	ENSG00000255102
4561	ENSG00000108947	0.632115	1.94033	0.573948	3.38068	0.000723066	0.00434886	ENSG00000108947	EFNB3	ENSG00000108947
2337	ENSG00000197272	7.2878	1.94006	0.37936	5.11405	3.15e-07	3.7e-06	ENSG00000197272	IL27	ENSG00000197272
186	ENSG00000178852	152.656	1.93848	0.128131	15.1289	1.04e-51	1.54e-49	ENSG00000178852	EFCAB13	ENSG00000178852
925	ENSG00000253972	6.27782	1.93698	0.240895	8.04073	8.93e-16	2.65e-14	ENSG00000253972	RP11-4K16.2	ENSG00000253972
7681	ENSG00000271916	0.236931	1.9365	0.84682	2.28679	0.0222079	0.0793034	ENSG00000271916	RP11-884K10.6	ENSG00000271916
8333	ENSG00000197125	0.219962	1.93617	0.906622	2.13559	0.0327128	0.107677	ENSG00000197125	OR8B8	ENSG00000197125
11908	ENSG00000263677	0.161789	1.93588	1.29242	1.49787	0.134168	0.309077	ENSG00000263677	RP11-17A19.2	ENSG00000263677
595	ENSG00000161958	23.8417	1.93409	0.197591	9.78835	1.26e-22	5.82e-21	ENSG00000161958	FGF11	ENSG00000161958
2503	ENSG00000234715	19.6151	1.93164	0.391583	4.93291	8.1e-07	8.88e-06	ENSG00000234715	CTB-107G13.1	ENSG00000234715
6101	ENSG00000249436	0.653666	1.93067	0.699914	2.75844	0.00580781	0.0261067	ENSG00000249436	CTD-2023N9.3	ENSG00000249436
486	ENSG00000187672	470.833	1.93039	0.179688	10.743	6.39e-27	3.61e-25	ENSG00000187672	ERC2	ENSG00000187672
1151	ENSG00000184544	108.042	1.92741	0.262075	7.35439	1.92e-13	4.57e-12	ENSG00000184544	DHRS7C	ENSG00000184544
3167	ENSG00000074317	0.79365	1.92707	0.448551	4.29621	1.74e-05	0.000150492	ENSG00000074317	SNCB	ENSG00000074317
216	ENSG00000259363	473.551	1.92693	0.133206	14.4658	1.99e-47	2.53e-45	ENSG00000259363	CTD-2054N24.2	ENSG00000259363
5304	ENSG00000255410	0.376017	1.92626	0.632637	3.04481	0.00232824	0.0120415	ENSG00000255410	RP11-732A19.6	ENSG00000255410
626	ENSG00000135333	468.613	1.92594	0.199816	9.63859	5.49e-22	2.41e-20	ENSG00000135333	EPHA7	ENSG00000135333
10017	ENSG00000186891	0.376209	1.92552	1.07077	1.79826	0.072136	0.197548	ENSG00000186891	TNFRSF18	ENSG00000186891
7555	ENSG00000198829	0.357171	1.92482	0.830192	2.31852	0.0204211	0.0741485	ENSG00000198829	SUCNR1	ENSG00000198829
6367	ENSG00000234779	0.552445	1.92397	0.720348	2.6709	0.0075649	0.0325905	ENSG00000234779	RP11-62F24.2	ENSG00000234779
7770	ENSG00000255206	0.271395	1.92005	0.847846	2.26462	0.023536	0.0830951	ENSG00000255206	RP11-403D15.2	ENSG00000255206
3656	ENSG00000204103	14.8012	1.91958	0.49093	3.9101	9.23e-05	0.000692239	ENSG00000204103	MAFB	ENSG00000204103
1655	ENSG00000183831	17.4033	1.91633	0.312269	6.13678	8.42e-10	1.4e-08	ENSG00000183831	ANKRD45	ENSG00000183831
1405	ENSG00000266599	48.634	1.91605	0.287966	6.65373	2.86e-11	5.58e-10	ENSG00000266599	RP11-466A19.3	ENSG00000266599
2985	ENSG00000187554	3.52209	1.91193	0.429519	4.45134	8.53e-06	7.84e-05	ENSG00000187554	TLR5	ENSG00000187554
8527	ENSG00000230417	0.268615	1.91189	0.913735	2.09239	0.0364038	0.117114	ENSG00000230417	LINC00856	ENSG00000230417
3805	ENSG00000281920	1.98165	1.9108	0.500397	3.81857	0.000134225	0.000967689	ENSG00000281920	RP11-418H16.1	ENSG00000281920
285	ENSG00000105784	79.4181	1.91035	0.145476	13.1317	2.17e-39	2.09e-37	ENSG00000105784	RUNDC3B	ENSG00000105784
8273	ENSG00000235461	0.185793	1.90591	0.8858	2.15162	0.0314269	0.104199	ENSG00000235461	RP5-928E24.2	ENSG00000235461
8463	ENSG00000212930	0.286525	1.90372	0.902421	2.10957	0.034895	0.113122	ENSG00000212930	RP11-414H23.2	ENSG00000212930
4748	ENSG00000279006	0.637586	1.90213	0.577371	3.29447	0.000986067	0.00569709	ENSG00000279006	CTA-243E7.2	ENSG00000279006
935	ENSG00000133138	28.5572	1.90066	0.237301	8.00948	1.15e-15	3.38e-14	ENSG00000133138	TBC1D8B	ENSG00000133138
5153	ENSG00000221836	0.41253	1.8995	0.610906	3.10932	0.00187519	0.00998256	ENSG00000221836	OR2A5	ENSG00000221836
1422	ENSG00000248296	14.9251	1.89947	0.286435	6.63143	3.32e-11	6.41e-10	ENSG00000248296	CTD-2308B18.3	ENSG00000248296
918	ENSG00000079691	642.891	1.89917	0.235432	8.06674	7.22e-16	2.16e-14	ENSG00000079691	CARMIL1	ENSG00000079691
10498	ENSG00000179292	0.174305	1.89683	1.10767	1.71245	0.0868135	0.226828	ENSG00000179292	TMEM151A	ENSG00000179292
4168	ENSG00000224389	1.32166	1.89303	0.526505	3.59547	0.000323806	0.00213113	ENSG00000224389	C4B	ENSG00000224389
7519	ENSG00000164530	2.72855	1.8925	0.812837	2.32827	0.0198977	0.0725938	ENSG00000164530	PI16	ENSG00000164530
778	ENSG00000170017	123.455	1.89156	0.216462	8.73852	2.36e-18	8.33e-17	ENSG00000170017	ALCAM	ENSG00000170017
1528	ENSG00000280639	15.5726	1.89084	0.294192	6.42724	1.3e-10	2.33e-09	ENSG00000280639	RP11-96C21.2	ENSG00000280639
3848	ENSG00000188042	7.71023	1.89004	0.498421	3.79205	0.000149411	0.00106514	ENSG00000188042	ARL4C	ENSG00000188042
843	ENSG00000249988	9.22729	1.88755	0.223758	8.43568	3.29e-17	1.07e-15	ENSG00000249988	RP11-669M16.1	ENSG00000249988
12722	ENSG00000233858	0.126643	1.88677	1.35383	1.39365	0.163422	0.35229	ENSG00000233858	AC026904.1	ENSG00000233858
748	ENSG00000251680	35.5614	1.88635	0.21274	8.86693	7.52e-19	2.76e-17	ENSG00000251680	CTC-575N7.1	ENSG00000251680
7872	ENSG00000271973	0.223682	1.88548	0.841495	2.24063	0.02505	0.087293	ENSG00000271973	RP11-572O6.1	ENSG00000271973
908	ENSG00000214193	21.7674	1.88502	0.23266	8.10207	5.4e-16	1.63e-14	ENSG00000214193	SH3D21	ENSG00000214193
7643	ENSG00000165655	4.74181	1.88373	0.820577	2.29561	0.021698	0.0778777	ENSG00000165655	ZNF503	ENSG00000165655
86	ENSG00000151689	167.94	1.88234	0.102859	18.3002	8.25e-75	2.63e-72	ENSG00000151689	INPP1	ENSG00000151689
931	ENSG00000226337	36.4391	1.88092	0.234611	8.01719	1.08e-15	3.19e-14	ENSG00000226337	RP11-274B18.4	ENSG00000226337
2918	ENSG00000267466	1.11748	1.88059	0.417752	4.50169	6.74e-06	6.34e-05	ENSG00000267466	RP11-13K12.5	ENSG00000267466
1541	ENSG00000145147	174.231	1.88058	0.293316	6.41146	1.44e-10	2.56e-09	ENSG00000145147	SLIT2	ENSG00000145147
9995	ENSG00000196990	0.17052	1.88035	1.04369	1.80164	0.0716023	0.196518	ENSG00000196990	FAM163B	ENSG00000196990
2456	ENSG00000260232	22.7771	1.88016	0.377489	4.9807	6.34e-07	7.08e-06	ENSG00000260232	PWRN4	ENSG00000260232
5239	ENSG00000272293	0.322839	1.87931	0.611634	3.07261	0.00212198	0.0111109	ENSG00000272293	RP11-91J19.3	ENSG00000272293
1100	ENSG00000232310	322.268	1.87867	0.250547	7.49828	6.47e-14	1.61e-12	ENSG00000232310	RP11-557H15.4	ENSG00000232310
2276	ENSG00000126016	5.10851	1.87746	0.360063	5.21424	1.85e-07	2.22e-06	ENSG00000126016	AMOT	ENSG00000126016
1604	ENSG00000232271	11.0856	1.87744	0.299991	6.25833	3.89e-10	6.65e-09	ENSG00000232271	RP4-764O22.1	ENSG00000232271
2769	ENSG00000046889	21.9364	1.87687	0.404253	4.64282	3.44e-06	3.4e-05	ENSG00000046889	PREX2	ENSG00000046889
1271	ENSG00000184384	437.691	1.87384	0.269719	6.94739	3.72e-12	8.03e-11	ENSG00000184384	MAML2	ENSG00000184384
13051	ENSG00000211675	0.210364	1.87323	1.38624	1.3513	0.176598	0.371192	ENSG00000211675	IGLC1	ENSG00000211675
593	ENSG00000196872	20.1339	1.87239	0.190795	9.81365	9.83e-23	4.55e-21	ENSG00000196872	KIAA1211L	ENSG00000196872
4057	ENSG00000130173	0.979867	1.87079	0.51091	3.66168	0.000250562	0.00169421	ENSG00000130173	ANGPTL8	ENSG00000130173
1252	ENSG00000171310	957.353	1.87007	0.266267	7.02331	2.17e-12	4.75e-11	ENSG00000171310	CHST11	ENSG00000171310
1993	ENSG00000259424	1.54853	1.86965	0.334194	5.5945	2.21e-08	3.05e-07	ENSG00000259424	RP11-35O15.1	ENSG00000259424
2797	ENSG00000196844	0.60421	1.86949	0.404382	4.62308	3.78e-06	3.71e-05	ENSG00000196844	PATE2	ENSG00000196844
1337	ENSG00000127472	246.356	1.86904	0.274568	6.80721	9.95e-12	2.04e-10	ENSG00000127472	PLA2G5	ENSG00000127472
4031	ENSG00000162998	17.0966	1.86862	0.507561	3.68156	0.000231808	0.00157751	ENSG00000162998	FRZB	ENSG00000162998
3730	ENSG00000269599	0.93956	1.86755	0.48315	3.86537	0.000110923	0.000815776	ENSG00000269599	RP11-261P24.2	ENSG00000269599
4119	ENSG00000234675	0.632117	1.86744	0.515185	3.6248	0.00028919	0.00192597	ENSG00000234675	RP11-242F11.2	ENSG00000234675
10259	ENSG00000253444	0.192818	1.86478	1.06219	1.75559	0.0791584	0.211665	ENSG00000253444	AC133633.2	ENSG00000253444
5650	ENSG00000205436	0.527365	1.86414	0.639279	2.91601	0.00354543	0.0172139	ENSG00000205436	EXOC3L4	ENSG00000205436
6955	ENSG00000196932	0.378836	1.86392	0.750636	2.48312	0.0130236	0.0513605	ENSG00000196932	TMEM26	ENSG00000196932
14467	ENSG00000274618	0.129405	1.86239	1.56942	1.18668	0.235355	0.446274	ENSG00000274618	HIST1H4F	ENSG00000274618
4395	ENSG00000151224	0.920706	1.86112	0.537387	3.46327	0.000533643	0.00333081	ENSG00000151224	MAT1A	ENSG00000151224
15893	ENSG00000135625	0.1499	1.85947	1.79546	1.03565	0.300364	0.518442	ENSG00000135625	EGR4	ENSG00000135625
919	ENSG00000184304	219.617	1.85617	0.230267	8.06094	7.57e-16	2.26e-14	ENSG00000184304	PRKD1	ENSG00000184304
125	ENSG00000198932	51.374	1.85568	0.112357	16.5158	2.82e-61	6.19e-59	ENSG00000198932	GPRASP1	ENSG00000198932
30101	ENSG00000140274	0.0907193	1.85561	1.85675	0.999385	0.317608	NA	ENSG00000140274	DUOXA2	ENSG00000140274
1314	ENSG00000005020	69.7439	1.8555	0.271347	6.83811	8.02e-12	1.68e-10	ENSG00000005020	SKAP2	ENSG00000005020
1062	ENSG00000203585	7.63734	1.85452	0.242532	7.64649	2.07e-14	5.33e-13	ENSG00000203585	RP11-542B15.1	ENSG00000203585
175	ENSG00000116675	268.71	1.85429	0.119144	15.5635	1.29e-54	2.02e-52	ENSG00000116675	DNAJC6	ENSG00000116675
1526	ENSG00000232991	9.26097	1.85383	0.288415	6.42765	1.3e-10	2.33e-09	ENSG00000232991	GACAT1	ENSG00000232991
223	ENSG00000177614	134.771	1.85293	0.129227	14.3385	1.26e-46	1.55e-44	ENSG00000177614	PGBD5	ENSG00000177614
1979	ENSG00000235204	1.24636	1.85203	0.329555	5.61978	1.91e-08	2.65e-07	ENSG00000235204	RP11-121A14.2	ENSG00000235204
5869	ENSG00000164128	0.620074	1.84697	0.650987	2.83718	0.00455141	0.0212699	ENSG00000164128	NPY1R	ENSG00000164128
2849	ENSG00000241101	0.94483	1.84452	0.403619	4.56996	4.88e-06	4.7e-05	ENSG00000241101	PRICKLE2-AS2	ENSG00000241101
1510	ENSG00000247157	55.3966	1.84355	0.285303	6.46173	1.04e-10	1.88e-09	ENSG00000247157	LINC01252	ENSG00000247157
734	ENSG00000149269	130.479	1.84314	0.206811	8.91217	5e-19	1.87e-17	ENSG00000149269	PAK1	ENSG00000149269
765	ENSG00000179399	2475.12	1.84299	0.209734	8.78729	1.53e-18	5.49e-17	ENSG00000179399	GPC5	ENSG00000179399
1361	ENSG00000268621	3.52528	1.84272	0.273111	6.74712	1.51e-11	3.04e-10	ENSG00000268621	AC006262.5	ENSG00000268621
27531	ENSG00000225028	0.112831	1.84191	1.56107	1.1799	0.23804	NA	ENSG00000225028	RP11-330M19.1	ENSG00000225028
10675	ENSG00000250107	0.249235	1.84085	1.09135	1.68677	0.0916471	0.235509	ENSG00000250107	CACNA1G-AS1	ENSG00000250107
197	ENSG00000145730	11351.9	1.84049	0.124723	14.7566	2.79e-49	3.88e-47	ENSG00000145730	PAM	ENSG00000145730
1316	ENSG00000253608	10.8274	1.83885	0.269108	6.83311	8.31e-12	1.73e-10	ENSG00000253608	RP11-770E5.1	ENSG00000253608
1069	ENSG00000102230	36.5812	1.8388	0.241436	7.61612	2.61e-14	6.71e-13	ENSG00000102230	PCYT1B	ENSG00000102230
2366	ENSG00000111536	11.1007	1.83804	0.361881	5.07912	3.79e-07	4.4e-06	ENSG00000111536	IL26	ENSG00000111536
3007	ENSG00000225383	1.10214	1.83717	0.415028	4.42662	9.57e-06	8.73e-05	ENSG00000225383	SFTA1P	ENSG00000225383
1008	ENSG00000257900	4.81787	1.83711	0.235395	7.80435	5.98e-15	1.63e-13	ENSG00000257900	RP11-454K7.1	ENSG00000257900
4973	ENSG00000144649	6.43843	1.83673	0.576507	3.18597	0.00144271	0.00795828	ENSG00000144649	FAM198A	ENSG00000144649
30084	ENSG00000235518	0.107123	1.8358	2.47649	0.741292	0.458517	NA	ENSG00000235518	AC011196.3	ENSG00000235518
7396	ENSG00000011465	21.5478	1.83533	0.777219	2.36141	0.0182058	0.067526	ENSG00000011465	DCN	ENSG00000011465
2395	ENSG00000186056	1.33927	1.83512	0.363919	5.04267	4.59e-07	5.25e-06	ENSG00000186056	MATN1-AS1	ENSG00000186056
6194	ENSG00000188820	0.549947	1.83417	0.67353	2.72322	0.00646498	0.0286321	ENSG00000188820	FAM26F	ENSG00000188820
9189	ENSG00000272372	0.172013	1.83365	0.941822	1.94692	0.0515444	0.153867	ENSG00000272372	RP11-441F2.5	ENSG00000272372
6831	ENSG00000234405	2.73093	1.83303	0.726527	2.52301	0.0116356	0.0467262	ENSG00000234405	LL0XNC01-250H12.3	ENSG00000234405
6964	ENSG00000272983	0.737656	1.83046	0.737683	2.48136	0.0130881	0.0515556	ENSG00000272983	RP11-508N22.12	ENSG00000272983
3933	ENSG00000277692	0.639306	1.82898	0.488269	3.74585	0.000179784	0.00125396	ENSG00000277692	RP11-358N2.2	ENSG00000277692
1145	ENSG00000111728	52.2835	1.8288	0.248229	7.36737	1.74e-13	4.17e-12	ENSG00000111728	ST8SIA1	ENSG00000111728
2040	ENSG00000259755	4.34519	1.82762	0.33109	5.52	3.39e-08	4.56e-07	ENSG00000259755	RP11-505E24.2	ENSG00000259755
1882	ENSG00000168268	36.9987	1.82679	0.317851	5.74732	9.07e-09	1.32e-07	ENSG00000168268	NT5DC2	ENSG00000168268
13771	ENSG00000274956	0.15215	1.82603	1.44242	1.26595	0.205531	0.409421	ENSG00000274956	UG0898H09	ENSG00000274956
12830	ENSG00000211851	0.148643	1.82531	1.32254	1.38016	0.167538	0.358214	ENSG00000211851	TRAJ38	ENSG00000211851
3349	ENSG00000071677	1.86142	1.824	0.441273	4.13349	3.57e-05	0.000292578	ENSG00000071677	PRLH	ENSG00000071677
2892	ENSG00000256001	1.80064	1.82064	0.402006	4.52889	5.93e-06	5.62e-05	ENSG00000256001	RP11-575F12.2	ENSG00000256001
1367	ENSG00000237880	13.7321	1.81947	0.270035	6.73791	1.61e-11	3.22e-10	ENSG00000237880	AC096669.2	ENSG00000237880
1131	ENSG00000183476	3.38854	1.81883	0.24612	7.39	1.47e-13	3.56e-12	ENSG00000183476	SH2D7	ENSG00000183476
6466	ENSG00000000971	10.1186	1.81881	0.688631	2.6412	0.00826118	0.0350447	ENSG00000000971	CFH	ENSG00000000971
353	ENSG00000123094	652.886	1.81199	0.149675	12.1062	9.8e-34	7.61e-32	ENSG00000123094	RASSF8	ENSG00000123094
4079	ENSG00000264595	1.55644	1.81153	0.496345	3.64973	0.000262516	0.00176547	ENSG00000264595	RP11-94B19.5	ENSG00000264595
1092	ENSG00000143815	85.5595	1.81152	0.240818	7.52235	5.38e-14	1.35e-12	ENSG00000143815	LBR	ENSG00000143815
10103	ENSG00000278661	0.142922	1.81007	1.01493	1.78346	0.0745121	0.202318	ENSG00000278661	TRAJ37	ENSG00000278661
5548	ENSG00000161381	14.4568	1.80952	0.612033	2.95657	0.00311086	0.0153816	ENSG00000161381	PLXDC1	ENSG00000161381
1759	ENSG00000106617	9745.3	1.80935	0.303457	5.96245	2.48e-09	3.88e-08	ENSG00000106617	PRKAG2	ENSG00000106617
672	ENSG00000248174	67.3244	1.80709	0.194228	9.30392	1.35e-20	5.53e-19	ENSG00000248174	RP11-148L24.1	ENSG00000248174
4232	ENSG00000255690	3.98526	1.80681	0.507767	3.55835	0.000373194	0.00241906	ENSG00000255690	TRIL	ENSG00000255690
969	ENSG00000188992	6.01197	1.80374	0.227542	7.92708	2.24e-15	6.35e-14	ENSG00000188992	LIPI	ENSG00000188992
4319	ENSG00000017427	11.3597	1.80326	0.51388	3.5091	0.000449622	0.00285576	ENSG00000017427	IGF1	ENSG00000017427
1462	ENSG00000249061	32.0838	1.79944	0.274964	6.54425	5.98e-11	1.12e-09	ENSG00000249061	RP11-72L22.1	ENSG00000249061
9227	ENSG00000236499	0.299625	1.79816	0.927227	1.93929	0.0524658	0.155981	ENSG00000236499	LINC00896	ENSG00000236499
3293	ENSG00000250237	1.21193	1.79646	0.429818	4.17957	2.92e-05	0.000243294	ENSG00000250237	CTC-498J12.1	ENSG00000250237
9557	ENSG00000204851	0.247035	1.79606	0.956667	1.87742	0.0604611	0.173545	ENSG00000204851	PNMAL2	ENSG00000204851
1905	ENSG00000267505	20.8498	1.79508	0.313927	5.71814	1.08e-08	1.55e-07	ENSG00000267505	CTC-296K1.3	ENSG00000267505
5191	ENSG00000187013	0.679723	1.79446	0.579798	3.09497	0.00196835	0.0104018	ENSG00000187013	C17orf82	ENSG00000187013
521	ENSG00000100625	10.7702	1.79336	0.17132	10.4679	1.21e-25	6.39e-24	ENSG00000100625	SIX4	ENSG00000100625
5147	ENSG00000136541	0.527877	1.79175	0.575579	3.11295	0.0018523	0.00987223	ENSG00000136541	ERMN	ENSG00000136541
1035	ENSG00000099958	13.3779	1.78936	0.231851	7.71772	1.18e-14	3.14e-13	ENSG00000099958	DERL3	ENSG00000099958
4640	ENSG00000120328	1.17558	1.78911	0.535073	3.34369	0.000826733	0.0048877	ENSG00000120328	PCDHB12	ENSG00000120328
4558	ENSG00000135502	1.33579	1.78855	0.528911	3.38157	0.000720716	0.00433568	ENSG00000135502	SLC26A10	ENSG00000135502
187	ENSG00000138835	1320.45	1.78836	0.118687	15.0678	2.64e-51	3.87e-49	ENSG00000138835	RGS3	ENSG00000138835
6500	ENSG00000211842	0.283571	1.78773	0.67957	2.63067	0.00852165	0.035964	ENSG00000211842	TRAJ47	ENSG00000211842
3339	ENSG00000002933	34.4942	1.78768	0.431767	4.14038	3.47e-05	0.000284857	ENSG00000002933	TMEM176A	ENSG00000002933
10966	ENSG00000136490	4.03443	1.78747	1.09431	1.63342	0.102382	0.256113	ENSG00000136490	LIMD2	ENSG00000136490
1505	ENSG00000110900	12.5552	1.78673	0.276197	6.46902	9.86e-11	1.8e-09	ENSG00000110900	TSPAN11	ENSG00000110900
430	ENSG00000168916	1055.29	1.78567	0.158679	11.2533	2.23e-29	1.42e-27	ENSG00000168916	ZNF608	ENSG00000168916
1531	ENSG00000117501	93.9783	1.78562	0.278092	6.42097	1.35e-10	2.43e-09	ENSG00000117501	MROH9	ENSG00000117501
3416	ENSG00000136883	0.616493	1.78455	0.437419	4.07972	4.51e-05	0.000362086	ENSG00000136883	KIF12	ENSG00000136883
438	ENSG00000157214	247.783	1.78377	0.159818	11.1612	6.31e-29	3.95e-27	ENSG00000157214	STEAP2	ENSG00000157214
28664	ENSG00000105996	0.110694	1.78249	2.79436	0.637886	0.523548	NA	ENSG00000105996	HOXA2	ENSG00000105996
3787	ENSG00000152785	0.610411	1.78203	0.465105	3.83146	0.000127383	0.000922726	ENSG00000152785	BMP3	ENSG00000152785
3974	ENSG00000137267	6.85277	1.78143	0.479756	3.71321	0.00020465	0.00141267	ENSG00000137267	TUBB2A	ENSG00000137267
1716	ENSG00000225519	453.61	1.78006	0.295019	6.03372	1.6e-09	2.56e-08	ENSG00000225519	RP11-236B18.2	ENSG00000225519
4124	ENSG00000162746	1.35476	1.77883	0.491038	3.62259	0.000291673	0.00194015	ENSG00000162746	FCRLB	ENSG00000162746
4420	ENSG00000168484	0.545119	1.7786	0.515294	3.45162	0.000557227	0.00345834	ENSG00000168484	SFTPC	ENSG00000168484
4247	ENSG00000197479	0.982179	1.77802	0.500563	3.55205	0.000382249	0.002469	ENSG00000197479	PCDHB11	ENSG00000197479
6838	ENSG00000263594	0.719144	1.77712	0.705183	2.52008	0.0117327	0.0470681	ENSG00000263594	RP11-28O3.2	ENSG00000263594
5035	ENSG00000105509	0.759974	1.77696	0.562805	3.15733	0.00159222	0.00867483	ENSG00000105509	HAS1	ENSG00000105509
6279	ENSG00000233017	0.301457	1.7769	0.658058	2.70022	0.00692943	0.0302736	ENSG00000233017	RP5-908M14.5	ENSG00000233017
6717	ENSG00000234362	0.458681	1.77671	0.695828	2.55337	0.0106686	0.0435702	ENSG00000234362	AC104654.2	ENSG00000234362
11525	ENSG00000233587	0.207763	1.77636	1.14545	1.5508	0.12095	0.287871	ENSG00000233587	AC096570.1	ENSG00000233587
6264	ENSG00000135744	27.0792	1.77555	0.656372	2.7051	0.00682844	0.0298946	ENSG00000135744	AGT	ENSG00000135744
1665	ENSG00000146858	2.99982	1.77482	0.289917	6.12183	9.25e-10	1.52e-08	ENSG00000146858	ZC3HAV1L	ENSG00000146858
9083	ENSG00000275613	0.201524	1.77428	0.901323	1.96852	0.0490078	0.148018	ENSG00000275613	CTD-3194G12.2	ENSG00000275613
2613	ENSG00000226249	1.347	1.77375	0.368695	4.8109	1.5e-06	1.58e-05	ENSG00000226249	RP11-307P5.2	ENSG00000226249
16271	ENSG00000224918	0.155465	1.77336	1.7825	0.994873	0.319798	0.539161	ENSG00000224918	AY269186.2	ENSG00000224918
4962	ENSG00000048540	1.65074	1.77111	0.554761	3.19256	0.00141017	0.00779601	ENSG00000048540	LMO3	ENSG00000048540
14055	ENSG00000260704	0.14035	1.77108	1.43659	1.23284	0.217636	0.424773	ENSG00000260704	LINC00543	ENSG00000260704
1083	ENSG00000073331	140.112	1.77089	0.234798	7.54216	4.62e-14	1.17e-12	ENSG00000073331	ALPK1	ENSG00000073331
2839	ENSG00000248397	1.91564	1.76995	0.386404	4.58057	4.64e-06	4.48e-05	ENSG00000248397	LINC00498	ENSG00000248397
7319	ENSG00000221970	0.246523	1.76965	0.741839	2.38549	0.0170564	0.0639283	ENSG00000221970	OR2A1	ENSG00000221970
2047	ENSG00000169594	3.74153	1.76943	0.320969	5.51278	3.53e-08	4.73e-07	ENSG00000169594	BNC1	ENSG00000169594
6450	ENSG00000136160	10.4276	1.7687	0.668337	2.64642	0.00813485	0.0345977	ENSG00000136160	EDNRB	ENSG00000136160
4985	ENSG00000226968	0.352987	1.76819	0.555845	3.18108	0.00146726	0.00807258	ENSG00000226968	LINC00423	ENSG00000226968
627	ENSG00000258056	26.2446	1.76798	0.183476	9.63602	5.63e-22	2.46e-20	ENSG00000258056	RP11-644F5.11	ENSG00000258056
463	ENSG00000204580	27.4836	1.76736	0.161399	10.9503	6.63e-28	3.93e-26	ENSG00000204580	DDR1	ENSG00000204580
3563	ENSG00000224614	1.28973	1.76666	0.444829	3.97154	7.14e-05	0.000549793	ENSG00000224614	TNK2-AS1	ENSG00000224614
13501	ENSG00000222012	0.134403	1.76658	1.36062	1.29837	0.194161	0.394506	ENSG00000222012	AC005481.5	ENSG00000222012
1660	ENSG00000270792	28.7286	1.76512	0.288086	6.12706	8.95e-10	1.48e-08	ENSG00000270792	RP11-103J8.1	ENSG00000270792
1225	ENSG00000235725	20.9385	1.76198	0.248216	7.09854	1.26e-12	2.82e-11	ENSG00000235725	AC007389.3	ENSG00000235725
1959	ENSG00000180921	1.50833	1.75806	0.311108	5.65097	1.6e-08	2.23e-07	ENSG00000180921	FAM83H	ENSG00000180921
5615	ENSG00000272674	1.38978	1.75765	0.599699	2.93089	0.00337989	0.0165106	ENSG00000272674	PCDHB16	ENSG00000272674
1020	ENSG00000196358	33.1571	1.75765	0.22633	7.76587	8.11e-15	2.18e-13	ENSG00000196358	NTNG2	ENSG00000196358
2811	ENSG00000177839	2.14156	1.75698	0.380853	4.61327	3.96e-06	3.87e-05	ENSG00000177839	PCDHB9	ENSG00000177839
7094	ENSG00000102265	10.5443	1.75671	0.718465	2.44509	0.0144817	0.0559997	ENSG00000102265	TIMP1	ENSG00000102265
5688	ENSG00000276216	3.21405	1.75397	0.604975	2.89924	0.0037407	0.0180374	ENSG00000276216	CH17-373J23.1	ENSG00000276216
1825	ENSG00000245213	7.64265	1.75293	0.299937	5.84433	5.09e-09	7.64e-08	ENSG00000245213	RP11-10K16.1	ENSG00000245213
673	ENSG00000172817	157.98	1.7507	0.188488	9.28814	1.57e-20	6.4e-19	ENSG00000172817	CYP7B1	ENSG00000172817
10790	ENSG00000147145	0.207186	1.74746	1.05012	1.66405	0.0961021	0.244325	ENSG00000147145	LPAR4	ENSG00000147145
2939	ENSG00000133106	29.1978	1.74591	0.389331	4.48438	7.31e-06	6.83e-05	ENSG00000133106	EPSTI1	ENSG00000133106
11723	ENSG00000211859	0.161467	1.74563	1.14562	1.52374	0.127573	0.298524	ENSG00000211859	TRAJ30	ENSG00000211859
1721	ENSG00000179111	3.79979	1.74237	0.289289	6.02292	1.71e-09	2.73e-08	ENSG00000179111	HES7	ENSG00000179111
14672	ENSG00000189196	0.183084	1.74205	1.49822	1.16275	0.244932	0.457913	ENSG00000189196	LINC00994	ENSG00000189196
1438	ENSG00000231274	20.8381	1.74176	0.264136	6.59418	4.28e-11	8.16e-10	ENSG00000231274	SBK3	ENSG00000231274
6077	ENSG00000221938	0.626694	1.74089	0.628466	2.77007	0.00560449	0.0252991	ENSG00000221938	OR2A14	ENSG00000221938
2059	ENSG00000111796	3.05087	1.74009	0.316824	5.4923	3.97e-08	5.29e-07	ENSG00000111796	KLRB1	ENSG00000111796
3814	ENSG00000242317	1.02872	1.73894	0.456044	3.81309	0.00013724	0.000987093	ENSG00000242317	RP11-875H7.5	ENSG00000242317
3204	ENSG00000280515	6.82318	1.73809	0.408097	4.25901	2.05e-05	0.000175802	ENSG00000280515	SALRNA2	ENSG00000280515
2936	ENSG00000204347	3.11843	1.73781	0.38716	4.48861	7.17e-06	6.7e-05	ENSG00000204347	BTBD17	ENSG00000204347
5395	ENSG00000254066	0.646976	1.73564	0.57614	3.01254	0.00259071	0.0131709	ENSG00000254066	CTB-181F24.1	ENSG00000254066
11524	ENSG00000211856	0.161814	1.73552	1.11903	1.55092	0.12092	0.287861	ENSG00000211856	TRAJ33	ENSG00000211856
1124	ENSG00000129194	23.8219	1.73515	0.233951	7.41671	1.2e-13	2.93e-12	ENSG00000129194	SOX15	ENSG00000129194
10609	ENSG00000256443	6.47149	1.73461	1.02283	1.69589	0.0899065	0.232474	ENSG00000256443	RP11-794G24.1	ENSG00000256443
2765	ENSG00000275450	1.87757	1.73409	0.37317	4.64691	3.37e-06	3.34e-05	ENSG00000275450	PTGER4P2-CDK2AP2P2	ENSG00000275450
2017	ENSG00000203472	30.0205	1.73354	0.312016	5.55592	2.76e-08	3.76e-07	ENSG00000203472	RP11-77K12.4	ENSG00000203472
1184	ENSG00000142765	10.301	1.73352	0.240155	7.21836	5.26e-13	1.22e-11	ENSG00000142765	SYTL1	ENSG00000142765
1421	ENSG00000258998	4.48408	1.73131	0.261055	6.63197	3.31e-11	6.39e-10	ENSG00000258998	RP11-398E10.1	ENSG00000258998
5845	ENSG00000124216	1.09314	1.729	0.607886	2.84429	0.00445112	0.0208902	ENSG00000124216	SNAI1	ENSG00000124216
1281	ENSG00000224238	31.1199	1.72779	0.249322	6.92997	4.21e-12	9.01e-11	ENSG00000224238	WARS2-IT1	ENSG00000224238
3017	ENSG00000244358	4.21295	1.72744	0.391191	4.41584	1.01e-05	9.15e-05	ENSG00000244358	RP11-88H10.2	ENSG00000244358
2526	ENSG00000253519	7.75543	1.72468	0.3509	4.91503	8.88e-07	9.64e-06	ENSG00000253519	AC106801.1	ENSG00000253519
14560	ENSG00000211858	0.146431	1.72246	1.46259	1.17768	0.238925	0.45012	ENSG00000211858	TRAJ31	ENSG00000211858
1501	ENSG00000119514	7.07821	1.72175	0.265717	6.47965	9.19e-11	1.68e-09	ENSG00000119514	GALNT12	ENSG00000119514
1513	ENSG00000186453	4.62825	1.72159	0.266847	6.45158	1.11e-10	2.01e-09	ENSG00000186453	FAM228A	ENSG00000186453
4627	ENSG00000224805	1.09866	1.72072	0.514058	3.34733	0.000815938	0.00483639	ENSG00000224805	LINC00853	ENSG00000224805
966	ENSG00000092929	98.6197	1.72048	0.216655	7.94112	2e-15	5.69e-14	ENSG00000092929	UNC13D	ENSG00000092929
9324	ENSG00000150783	3.58399	1.72003	0.894244	1.92345	0.054424	0.16012	ENSG00000150783	TEX12	ENSG00000150783
8824	ENSG00000138207	1.19502	1.71822	0.848358	2.02534	0.0428321	0.133156	ENSG00000138207	RBP4	ENSG00000138207
1164	ENSG00000266573	20.2155	1.7174	0.235069	7.30593	2.75e-13	6.49e-12	ENSG00000266573	RP11-449D8.5	ENSG00000266573
3780	ENSG00000181577	3.51344	1.71715	0.44761	3.83625	0.000124926	0.000906608	ENSG00000181577	C6orf223	ENSG00000181577
3066	ENSG00000117450	189.742	1.71634	0.392073	4.37761	1.2e-05	0.000107357	ENSG00000117450	PRDX1	ENSG00000117450
6696	ENSG00000175906	4.32137	1.71526	0.668666	2.5652	0.0103116	0.0422443	ENSG00000175906	ARL4D	ENSG00000175906
1587	ENSG00000125895	14.1996	1.71416	0.271867	6.30514	2.88e-10	4.98e-09	ENSG00000125895	TMEM74B	ENSG00000125895
29931	ENSG00000211865	0.103392	1.71327	1.46797	1.1671	0.243171	NA	ENSG00000211865	TRAJ24	ENSG00000211865
4037	ENSG00000164611	1.33007	1.71308	0.466426	3.67277	0.000239934	0.00163038	ENSG00000164611	PTTG1	ENSG00000164611
10635	ENSG00000273447	0.150033	1.71284	1.01228	1.69206	0.0906339	0.233768	ENSG00000273447	AC004067.5	ENSG00000273447
8222	ENSG00000123454	0.178161	1.71196	0.791705	2.16238	0.0305891	0.102064	ENSG00000123454	DBH	ENSG00000123454
8656	ENSG00000232110	0.350873	1.71137	0.830612	2.06037	0.0393633	0.124747	ENSG00000232110	RP11-149I23.3	ENSG00000232110
4240	ENSG00000258169	0.398815	1.711	0.481183	3.55581	0.000376811	0.0024379	ENSG00000258169	LINC00485	ENSG00000258169
2008	ENSG00000116741	41.4044	1.71074	0.307225	5.56837	2.57e-08	3.51e-07	ENSG00000116741	RGS2	ENSG00000116741
2314	ENSG00000120337	1.28059	1.71001	0.332083	5.14935	2.61e-07	3.1e-06	ENSG00000120337	TNFSF18	ENSG00000120337
2508	ENSG00000270933	2.75832	1.70943	0.34686	4.9283	8.29e-07	9.07e-06	ENSG00000270933	CTD-2227E11.1	ENSG00000270933
1918	ENSG00000241111	5.76832	1.70832	0.299939	5.69557	1.23e-08	1.76e-07	ENSG00000241111	PRICKLE2-AS1	ENSG00000241111
6752	ENSG00000231255	0.404247	1.70747	0.671472	2.54288	0.0109944	0.0446679	ENSG00000231255	AC005009.1	ENSG00000231255
1612	ENSG00000179915	181.769	1.70561	0.273502	6.23618	4.48e-10	7.63e-09	ENSG00000179915	NRXN1	ENSG00000179915
339	ENSG00000144218	1165.32	1.70518	0.139668	12.2089	2.79e-34	2.26e-32	ENSG00000144218	AFF3	ENSG00000144218
8184	ENSG00000145649	1.94878	1.70368	0.785168	2.16982	0.0300202	0.100617	ENSG00000145649	GZMA	ENSG00000145649
2775	ENSG00000255484	4.04026	1.70294	0.367075	4.63922	3.5e-06	3.46e-05	ENSG00000255484	RP11-65M17.1	ENSG00000255484
1313	ENSG00000137843	18.8452	1.70197	0.248882	6.83848	8e-12	1.67e-10	ENSG00000137843	PAK6	ENSG00000137843
2695	ENSG00000126856	7.73716	1.70192	0.360142	4.72569	2.29e-06	2.33e-05	ENSG00000126856	PRDM7	ENSG00000126856
1947	ENSG00000145623	229.563	1.70172	0.300739	5.65847	1.53e-08	2.15e-07	ENSG00000145623	OSMR	ENSG00000145623
12660	ENSG00000254705	0.16749	1.70159	1.21355	1.40216	0.160868	0.348573	ENSG00000254705	RP11-675M1.2	ENSG00000254705
6154	ENSG00000154134	1.25073	1.70071	0.621083	2.7383	0.00617584	0.0275294	ENSG00000154134	ROBO3	ENSG00000154134
4823	ENSG00000089356	1.09807	1.70003	0.522048	3.25646	0.00112813	0.00641649	ENSG00000089356	FXYD3	ENSG00000089356
505	ENSG00000141696	42.5911	1.69968	0.161046	10.554	4.87e-26	2.64e-24	ENSG00000141696	P3H4	ENSG00000141696
2191	ENSG00000263489	1.38905	1.69756	0.319701	5.30982	1.1e-07	1.37e-06	ENSG00000263489	CTC-264K15.6	ENSG00000263489
7792	ENSG00000064300	1.12106	1.69474	0.751284	2.25579	0.0240838	0.0847877	ENSG00000064300	NGFR	ENSG00000064300
496	ENSG00000167107	173.171	1.69418	0.158923	10.6604	1.56e-26	8.63e-25	ENSG00000167107	ACSF2	ENSG00000167107
863	ENSG00000130147	75.5882	1.69346	0.203115	8.33746	7.59e-17	2.41e-15	ENSG00000130147	SH3BP4	ENSG00000130147
776	ENSG00000175820	41.7151	1.69328	0.19362	8.74535	2.22e-18	7.86e-17	ENSG00000175820	CCDC168	ENSG00000175820
333	ENSG00000102053	59.1823	1.69317	0.137838	12.2838	1.11e-34	9.12e-33	ENSG00000102053	ZC3H12B	ENSG00000102053
8377	ENSG00000225792	0.319375	1.69214	0.79578	2.12639	0.0334709	0.109615	ENSG00000225792	AC004540.4	ENSG00000225792
1428	ENSG00000119408	31.2461	1.69207	0.255907	6.61205	3.79e-11	7.28e-10	ENSG00000119408	NEK6	ENSG00000119408
8315	ENSG00000275713	0.258772	1.69138	0.790596	2.13937	0.0324054	0.106909	ENSG00000275713	HIST1H2BH	ENSG00000275713
13229	ENSG00000250433	0.153167	1.69125	1.27023	1.33146	0.183038	0.379545	ENSG00000250433	CLSTN2-AS1	ENSG00000250433
3288	ENSG00000251471	0.708325	1.69112	0.404197	4.1839	2.87e-05	0.000238998	ENSG00000251471	RP11-166D18.1	ENSG00000251471
5114	ENSG00000225579	0.687895	1.68963	0.541087	3.12266	0.00179225	0.00961378	ENSG00000225579	EDNRB-AS1	ENSG00000225579
2831	ENSG00000130813	19.9677	1.68926	0.368129	4.58878	4.46e-06	4.32e-05	ENSG00000130813	C19orf66	ENSG00000130813
7950	ENSG00000274565	0.340805	1.68921	0.760395	2.22149	0.0263175	0.0908103	ENSG00000274565	CTD-3035K23.7	ENSG00000274565
3702	ENSG00000261332	0.807268	1.68887	0.435016	3.88233	0.000103461	0.000766652	ENSG00000261332	RP11-297C4.1	ENSG00000261332
379	ENSG00000213672	58.6034	1.68692	0.142705	11.821	3.04e-32	2.2e-30	ENSG00000213672	NCKIPSD	ENSG00000213672
7819	ENSG00000239453	0.542909	1.68625	0.749792	2.24895	0.0245154	0.086008	ENSG00000239453	SIDT1-AS1	ENSG00000239453
4325	ENSG00000122824	0.496168	1.68593	0.480788	3.50659	0.000453888	0.00287937	ENSG00000122824	NUDT10	ENSG00000122824
644	ENSG00000231652	17.2415	1.68333	0.17663	9.53027	1.57e-21	6.68e-20	ENSG00000231652	RP11-553A21.3	ENSG00000231652
6721	ENSG00000216921	0.383891	1.68309	0.659611	2.55164	0.0107216	0.0437478	ENSG00000216921	AC131097.4	ENSG00000216921
5890	ENSG00000135916	10.0766	1.68304	0.594558	2.83074	0.00464409	0.0216288	ENSG00000135916	ITM2C	ENSG00000135916
3126	ENSG00000229422	0.982343	1.68292	0.389066	4.32554	1.52e-05	0.000133483	ENSG00000229422	RP11-262H14.5	ENSG00000229422
5700	ENSG00000133055	0.505392	1.68211	0.581046	2.89497	0.00379193	0.018246	ENSG00000133055	MYBPH	ENSG00000133055
2749	ENSG00000204882	1.38749	1.68152	0.36051	4.66429	3.1e-06	3.09e-05	ENSG00000204882	GPR20	ENSG00000204882
3359	ENSG00000278828	1.37579	1.6813	0.407339	4.12753	3.67e-05	0.000299461	ENSG00000278828	HIST1H3H	ENSG00000278828
10958	ENSG00000205358	0.438649	1.68129	1.02863	1.6345	0.102154	0.255731	ENSG00000205358	MT1H	ENSG00000205358
2432	ENSG00000166664	31.9764	1.67969	0.3351	5.01249	5.37e-07	6.06e-06	ENSG00000166664	CHRFAM7A	ENSG00000166664
5456	ENSG00000171133	0.809295	1.67939	0.561873	2.98892	0.00279969	0.0140764	ENSG00000171133	OR2K2	ENSG00000171133
971	ENSG00000182010	6.80062	1.67861	0.21194	7.92022	2.37e-15	6.7e-14	ENSG00000182010	RTKN2	ENSG00000182010
29672	ENSG00000197757	0.120164	1.67825	1.13911	1.47329	0.140673	NA	ENSG00000197757	HOXC6	ENSG00000197757
808	ENSG00000087077	57.4607	1.67724	0.195155	8.59442	8.37e-18	2.84e-16	ENSG00000087077	TRIP6	ENSG00000087077
1106	ENSG00000137393	97.8423	1.67678	0.224716	7.4618	8.53e-14	2.12e-12	ENSG00000137393	RNF144B	ENSG00000137393
7369	ENSG00000261260	0.41679	1.6713	0.705373	2.36938	0.0178179	0.0663292	ENSG00000261260	CTD-2520I13.1	ENSG00000261260
27632	ENSG00000244094	0.0876347	1.67039	3.30043	0.506115	0.612776	NA	ENSG00000244094	SPRR2F	ENSG00000244094
661	ENSG00000101096	246.982	1.67037	0.17797	9.38568	6.25e-21	2.59e-19	ENSG00000101096	NFATC2	ENSG00000101096
2220	ENSG00000197558	1.98626	1.66846	0.316168	5.27714	1.31e-07	1.62e-06	ENSG00000197558	SSPO	ENSG00000197558
230	ENSG00000116260	243.532	1.66826	0.117413	14.2085	8.12e-46	9.68e-44	ENSG00000116260	QSOX1	ENSG00000116260
5093	ENSG00000251031	258.645	1.66811	0.533103	3.12905	0.0017537	0.00944582	ENSG00000251031	CTC-367F4.1	ENSG00000251031
5502	ENSG00000267598	1.07813	1.66686	0.560966	2.97141	0.00296434	0.014785	ENSG00000267598	CTC-250I14.6	ENSG00000267598
911	ENSG00000113739	47.1208	1.6668	0.205979	8.09208	5.87e-16	1.77e-14	ENSG00000113739	STC2	ENSG00000113739
1594	ENSG00000124508	7.18518	1.6667	0.264933	6.29101	3.15e-10	5.43e-09	ENSG00000124508	BTN2A2	ENSG00000124508
280	ENSG00000067992	249.58	1.66621	0.125947	13.2294	5.93e-40	5.81e-38	ENSG00000067992	PDK3	ENSG00000067992
2310	ENSG00000229498	4.64913	1.66553	0.322519	5.16412	2.42e-07	2.87e-06	ENSG00000229498	AC105053.3	ENSG00000229498
864	ENSG00000162738	17.232	1.6638	0.199645	8.33379	7.83e-17	2.49e-15	ENSG00000162738	VANGL2	ENSG00000162738
4634	ENSG00000120093	0.660173	1.66182	0.496719	3.3456	0.00082106	0.00486175	ENSG00000120093	HOXB3	ENSG00000120093
5261	ENSG00000278192	0.418562	1.66154	0.542013	3.06551	0.00217302	0.0113306	ENSG00000278192	RP5-1056H1.2	ENSG00000278192
14487	ENSG00000260487	0.126478	1.66139	1.40306	1.18412	0.236367	0.447574	ENSG00000260487	RP11-297C4.3	ENSG00000260487
850	ENSG00000067445	11.1446	1.66079	0.197839	8.39467	4.67e-17	1.51e-15	ENSG00000067445	TRO	ENSG00000067445
8004	ENSG00000268049	0.258736	1.66012	0.751709	2.20846	0.0272125	0.0932649	ENSG00000268049	CTD-2619J13.9	ENSG00000268049
1200	ENSG00000078053	50.6352	1.65936	0.231225	7.1764	7.16e-13	1.64e-11	ENSG00000078053	AMPH	ENSG00000078053
4718	ENSG00000276012	0.764033	1.6585	0.501684	3.30587	0.000946834	0.0055052	ENSG00000276012	RP11-397O8.7	ENSG00000276012
2061	ENSG00000227082	131.327	1.65684	0.301768	5.49045	4.01e-08	5.34e-07	ENSG00000227082	CH17-437K3.1	ENSG00000227082
1503	ENSG00000281103	30.7627	1.65669	0.25603	6.47072	9.75e-11	1.78e-09	ENSG00000281103	TRG-AS1	ENSG00000281103
11099	ENSG00000165066	0.178674	1.65624	1.02421	1.61708	0.10586	0.261641	ENSG00000165066	NKX6-3	ENSG00000165066
28397	ENSG00000251214	0.0868037	1.65406	1.88122	0.879245	0.379268	NA	ENSG00000251214	CTD-2308B18.1	ENSG00000251214
9897	ENSG00000254775	0.231984	1.65394	0.90909	1.81933	0.0688606	0.190878	ENSG00000254775	RP11-27P7.1	ENSG00000254775
6089	ENSG00000125740	13.2603	1.6537	0.598048	2.76515	0.00568962	0.0256327	ENSG00000125740	FOSB	ENSG00000125740
11210	ENSG00000124107	0.299361	1.65261	1.03358	1.59892	0.109839	0.268787	ENSG00000124107	SLPI	ENSG00000124107
993	ENSG00000255772	150.477	1.65239	0.210159	7.86257	3.76e-15	1.04e-13	ENSG00000255772	LINC01479	ENSG00000255772
2848	ENSG00000236081	1.76694	1.65214	0.361493	4.57032	4.87e-06	4.69e-05	ENSG00000236081	ELFN1-AS1	ENSG00000236081
10318	ENSG00000250514	0.819655	1.65086	0.946199	1.74473	0.0810324	0.215437	ENSG00000250514	RP11-96P7.1	ENSG00000250514
5384	ENSG00000237989	0.905824	1.65076	0.547237	3.01654	0.00255677	0.013027	ENSG00000237989	TCONS_00029157	ENSG00000237989
519	ENSG00000164659	93.4136	1.65066	0.157613	10.4729	1.15e-25	6.08e-24	ENSG00000164659	KIAA1324L	ENSG00000164659
9432	ENSG00000272366	0.28595	1.65061	0.868977	1.89949	0.0575004	0.167234	ENSG00000272366	RP11-573G6.10	ENSG00000272366
12872	ENSG00000163508	0.250855	1.65025	1.20015	1.37504	0.169119	0.360332	ENSG00000163508	EOMES	ENSG00000163508
3829	ENSG00000244300	6.10191	1.64652	0.433093	3.80176	0.000143671	0.0010292	ENSG00000244300	GATA2-AS1	ENSG00000244300
2825	ENSG00000277831	1.58959	1.64637	0.358184	4.59642	4.3e-06	4.17e-05	ENSG00000277831	RP11-269C23.5	ENSG00000277831
270	ENSG00000251615	64.468	1.6461	0.122609	13.4256	4.28e-41	4.35e-39	ENSG00000251615	RP11-774O3.3	ENSG00000251615
10126	ENSG00000169429	0.931882	1.64335	0.923739	1.77903	0.0752356	0.203818	ENSG00000169429	CXCL8	ENSG00000169429
4551	ENSG00000108771	1.64926	1.64304	0.485244	3.38601	0.000709167	0.00427464	ENSG00000108771	DHX58	ENSG00000108771
13028	ENSG00000161911	0.173805	1.64175	1.21203	1.35454	0.175563	0.369641	ENSG00000161911	TREML1	ENSG00000161911
1391	ENSG00000184925	54.8407	1.6416	0.245652	6.6826	2.35e-11	4.63e-10	ENSG00000184925	LCN12	ENSG00000184925
517	ENSG00000163697	562.762	1.64011	0.1563	10.4934	9.26e-26	4.92e-24	ENSG00000163697	APBB2	ENSG00000163697
1017	ENSG00000172031	6.22114	1.63981	0.210803	7.77885	7.32e-15	1.97e-13	ENSG00000172031	EPHX4	ENSG00000172031
4241	ENSG00000141505	1.14443	1.63963	0.461163	3.55541	0.000377389	0.00244106	ENSG00000141505	ASGR1	ENSG00000141505
949	ENSG00000112164	53.382	1.63947	0.205362	7.98329	1.42e-15	4.12e-14	ENSG00000112164	GLP1R	ENSG00000112164
2326	ENSG00000006042	17.995	1.63794	0.319177	5.13176	2.87e-07	3.39e-06	ENSG00000006042	TMEM98	ENSG00000006042
358	ENSG00000134504	760.881	1.63768	0.135802	12.0593	1.73e-33	1.33e-31	ENSG00000134504	KCTD1	ENSG00000134504
8560	ENSG00000181885	0.320992	1.63754	0.786077	2.08318	0.0372344	0.119312	ENSG00000181885	CLDN7	ENSG00000181885
8844	ENSG00000211897	0.637518	1.63716	0.810306	2.02043	0.043339	0.134427	ENSG00000211897	IGHG3	ENSG00000211897
755	ENSG00000203280	6.70482	1.63683	0.185642	8.81714	1.17e-18	4.27e-17	ENSG00000203280	CTA-221G9.12	ENSG00000203280
2413	ENSG00000027075	232.782	1.63653	0.325435	5.02873	4.94e-07	5.61e-06	ENSG00000027075	PRKCH	ENSG00000027075
9436	ENSG00000223410	0.356741	1.63495	0.861448	1.89791	0.057708	0.167784	ENSG00000223410	RP1-191L6.2	ENSG00000223410
7374	ENSG00000268603	0.422683	1.63454	0.690277	2.36795	0.0178871	0.0665416	ENSG00000268603	RP11-316O14.1	ENSG00000268603
2830	ENSG00000258747	1.09376	1.63428	0.355974	4.59102	4.41e-06	4.28e-05	ENSG00000258747	RP11-163M18.1	ENSG00000258747
30378	ENSG00000263674	0.0832084	1.63353	1.87169	0.872759	0.382794	NA	ENSG00000263674	RP11-443G13.2	ENSG00000263674
2127	ENSG00000064655	43.8306	1.63319	0.302139	5.40542	6.47e-08	8.34e-07	ENSG00000064655	EYA2	ENSG00000064655
2479	ENSG00000237923	3.05978	1.6326	0.329138	4.96024	7.04e-07	7.79e-06	ENSG00000237923	XXbac-BPG27H4.8	ENSG00000237923
10024	ENSG00000271590	3.51249	1.63232	0.90845	1.79682	0.072365	0.198017	ENSG00000271590	RP11-181E10.3	ENSG00000271590
8368	ENSG00000160716	0.220059	1.63024	0.766108	2.12795	0.0333412	0.109299	ENSG00000160716	CHRNB2	ENSG00000160716
3272	ENSG00000283221	4.71258	1.62979	0.388192	4.1984	2.69e-05	0.000225474	ENSG00000283221	RP11-297M9.2	ENSG00000283221
1998	ENSG00000276649	22.737	1.6294	0.291762	5.58469	2.34e-08	3.21e-07	ENSG00000276649	RP5-858L17.1	ENSG00000276649
2677	ENSG00000159648	3.47432	1.62874	0.343667	4.7393	2.14e-06	2.2e-05	ENSG00000159648	TEPP	ENSG00000159648
1557	ENSG00000164946	46.7458	1.62798	0.255488	6.37204	1.87e-10	3.29e-09	ENSG00000164946	FREM1	ENSG00000164946
2091	ENSG00000163629	38.5221	1.62795	0.298332	5.45684	4.85e-08	6.36e-07	ENSG00000163629	PTPN13	ENSG00000163629
1659	ENSG00000244757	13.6671	1.62663	0.26527	6.13198	8.68e-10	1.44e-08	ENSG00000244757	RP11-45A16.4	ENSG00000244757
811	ENSG00000089472	184.301	1.62645	0.189846	8.5672	1.06e-17	3.59e-16	ENSG00000089472	HEPH	ENSG00000089472
4787	ENSG00000149115	6.3419	1.6263	0.496673	3.27439	0.00105891	0.00606811	ENSG00000149115	TNKS1BP1	ENSG00000149115
111	ENSG00000162733	490.695	1.62588	0.0960865	16.921	3.15e-64	7.79e-62	ENSG00000162733	DDR2	ENSG00000162733
4011	ENSG00000115461	104.708	1.62553	0.440025	3.69418	0.000220596	0.0015087	ENSG00000115461	IGFBP5	ENSG00000115461
13519	ENSG00000260593	0.205869	1.62552	1.25391	1.29636	0.194852	0.395387	ENSG00000260593	RP11-432I5.2	ENSG00000260593
4504	ENSG00000182511	5.23208	1.62366	0.476053	3.41068	0.000648013	0.00394678	ENSG00000182511	FES	ENSG00000182511
2446	ENSG00000257398	1.98271	1.62327	0.325517	4.98673	6.14e-07	6.89e-06	ENSG00000257398	RP11-554D14.6	ENSG00000257398
13111	ENSG00000211863	0.137738	1.62203	1.20659	1.34431	0.178848	0.374202	ENSG00000211863	TRAJ26	ENSG00000211863
28588	ENSG00000164434	0.0849404	1.61998	2.3164	0.699353	0.484332	NA	ENSG00000164434	FABP7	ENSG00000164434
1780	ENSG00000255039	2.48283	1.61963	0.27373	5.9169	3.28e-09	5.06e-08	ENSG00000255039	RP11-882G5.1	ENSG00000255039
4219	ENSG00000255660	1.07515	1.61955	0.453993	3.56734	0.000360623	0.00234477	ENSG00000255660	RERG-AS1	ENSG00000255660
679	ENSG00000105711	80.7912	1.61903	0.175066	9.24811	2.29e-20	9.23e-19	ENSG00000105711	SCN1B	ENSG00000105711
8257	ENSG00000170667	1.16188	1.61789	0.75045	2.15589	0.0310924	0.103297	ENSG00000170667	RASA4B	ENSG00000170667
6487	ENSG00000259855	0.411497	1.61648	0.613623	2.63433	0.0084304	0.0356502	ENSG00000259855	RP11-574O16.1	ENSG00000259855
1756	ENSG00000104332	220.969	1.61492	0.270707	5.96557	2.44e-09	3.81e-08	ENSG00000104332	SFRP1	ENSG00000104332
5155	ENSG00000259583	1.94815	1.61318	0.51889	3.1089	0.00187784	0.00999282	ENSG00000259583	RP11-66B24.4	ENSG00000259583
2272	ENSG00000171596	3.48966	1.61312	0.309087	5.21898	1.8e-07	2.17e-06	ENSG00000171596	NMUR1	ENSG00000171596
532	ENSG00000136014	42.4493	1.61301	0.155586	10.3673	3.49e-25	1.8e-23	ENSG00000136014	USP44	ENSG00000136014
6429	ENSG00000282828	5.17985	1.61273	0.607878	2.65304	0.00797697	0.0340267	ENSG00000282828	RP11-443F4.1	ENSG00000282828
865	ENSG00000175352	10.2207	1.61227	0.193577	8.32884	8.16e-17	2.59e-15	ENSG00000175352	NRIP3	ENSG00000175352
2284	ENSG00000269729	3.51349	1.61187	0.309522	5.20761	1.91e-07	2.3e-06	ENSG00000269729	AC006262.4	ENSG00000269729
821	ENSG00000008283	27.6747	1.61139	0.188619	8.54309	1.31e-17	4.37e-16	ENSG00000008283	CYB561	ENSG00000008283
540	ENSG00000148655	3164.38	1.61071	0.156308	10.3048	6.71e-25	3.41e-23	ENSG00000148655	C10orf11	ENSG00000148655
774	ENSG00000059915	6.75179	1.61012	0.183732	8.7634	1.89e-18	6.71e-17	ENSG00000059915	PSD	ENSG00000059915
375	ENSG00000103710	88.8988	1.60981	0.135588	11.8728	1.64e-32	1.2e-30	ENSG00000103710	RASL12	ENSG00000103710
8408	ENSG00000271171	0.59276	1.60964	0.759787	2.11854	0.0341295	0.111351	ENSG00000271171	CTC-523E23.15	ENSG00000271171
2837	ENSG00000231105	1.13537	1.6088	0.351082	4.58241	4.6e-06	4.44e-05	ENSG00000231105	RP5-1071N3.1	ENSG00000231105
10936	ENSG00000273129	0.452051	1.6073	0.981059	1.63834	0.101351	0.254208	ENSG00000273129	PACERR	ENSG00000273129
9245	ENSG00000092850	0.263147	1.60721	0.830122	1.93611	0.052854	0.15683	ENSG00000092850	TEKT2	ENSG00000092850
28868	ENSG00000175718	0.0731605	1.60712	1.88577	0.852239	0.394081	NA	ENSG00000175718	RBMXL3	ENSG00000175718
2342	ENSG00000280670	12.5363	1.60691	0.314725	5.10578	3.29e-07	3.86e-06	ENSG00000280670	CCDC163	ENSG00000280670
13151	ENSG00000276409	0.394541	1.60683	1.2001	1.33892	0.180597	0.376684	ENSG00000276409	CCL14	ENSG00000276409
31032	ENSG00000275874	0.118532	1.60675	2.01454	0.797578	0.425115	NA	ENSG00000275874	PICSAR	ENSG00000275874
1393	ENSG00000239519	12.97	1.60661	0.240429	6.68224	2.35e-11	4.63e-10	ENSG00000239519	CADM2-AS1	ENSG00000239519
756	ENSG00000149654	39.9357	1.60583	0.182129	8.81698	1.18e-18	4.27e-17	ENSG00000149654	CDH22	ENSG00000149654
2081	ENSG00000090402	6.16395	1.60247	0.293073	5.46781	4.56e-08	6e-07	ENSG00000090402	SI	ENSG00000090402
2001	ENSG00000145863	12.682	1.60151	0.286999	5.58018	2.4e-08	3.29e-07	ENSG00000145863	GABRA6	ENSG00000145863
8550	ENSG00000197471	1.63946	1.60091	0.767159	2.0868	0.0369063	0.118411	ENSG00000197471	SPN	ENSG00000197471
3864	ENSG00000230148	1.01242	1.60053	0.423379	3.78039	0.000156586	0.00111166	ENSG00000230148	HOXB-AS1	ENSG00000230148
784	ENSG00000111450	106.376	1.6005	0.183448	8.72455	2.67e-18	9.35e-17	ENSG00000111450	STX2	ENSG00000111450
9161	ENSG00000213413	0.253905	1.60038	0.819933	1.95184	0.0509576	0.152581	ENSG00000213413	PVRIG	ENSG00000213413
10778	ENSG00000104826	0.309774	1.59997	0.960535	1.66571	0.0957717	0.243757	ENSG00000104826	LHB	ENSG00000104826
13060	ENSG00000268597	0.253738	1.59933	1.18446	1.35026	0.176934	0.371651	ENSG00000268597	RP11-157B13.8	ENSG00000268597
4334	ENSG00000187601	11.3282	1.59863	0.456816	3.49951	0.000466115	0.00295027	ENSG00000187601	MAGEH1	ENSG00000187601
4619	ENSG00000270124	0.519799	1.59836	0.476979	3.35101	0.00080516	0.0047818	ENSG00000270124	RP11-118F19.1	ENSG00000270124
7570	ENSG00000163218	0.328621	1.59767	0.69028	2.31453	0.0206389	0.0747907	ENSG00000163218	PGLYRP4	ENSG00000163218
625	ENSG00000260230	30.3969	1.59736	0.165716	9.63909	5.47e-22	2.4e-20	ENSG00000260230	FRRS1L	ENSG00000260230
3318	ENSG00000165970	1.2118	1.5965	0.384265	4.15468	3.26e-05	0.000269309	ENSG00000165970	SLC6A5	ENSG00000165970
1275	ENSG00000261304	8.02056	1.59558	0.229826	6.94256	3.85e-12	8.28e-11	ENSG00000261304	CTD-2125J1.1	ENSG00000261304
824	ENSG00000149679	53.7334	1.59493	0.187083	8.52522	1.53e-17	5.08e-16	ENSG00000149679	CABLES2	ENSG00000149679
2641	ENSG00000254039	2.0054	1.59464	0.334137	4.77242	1.82e-06	1.89e-05	ENSG00000254039	RP11-304F15.6	ENSG00000254039
29161	ENSG00000226604	0.114395	1.59433	1.58206	1.00775	0.313573	NA	ENSG00000226604	PAPPA-AS2	ENSG00000226604
9135	ENSG00000243649	1.01101	1.59431	0.814635	1.95709	0.0503369	0.151143	ENSG00000243649	CFB	ENSG00000243649
2293	ENSG00000263603	3.42312	1.59269	0.306419	5.19777	2.02e-07	2.41e-06	ENSG00000263603	CTD-2349P21.5	ENSG00000263603
1343	ENSG00000255733	279.668	1.59223	0.234579	6.78761	1.14e-11	2.33e-10	ENSG00000255733	IFNG-AS1	ENSG00000255733
708	ENSG00000188211	24.4446	1.59212	0.175513	9.07124	1.18e-19	4.56e-18	ENSG00000188211	NCR3LG1	ENSG00000188211
3365	ENSG00000205078	3.33805	1.59197	0.386058	4.12366	3.73e-05	0.000303987	ENSG00000205078	SYCE1L	ENSG00000205078
13308	ENSG00000253799	0.176673	1.59158	1.2061	1.31961	0.186964	0.385364	ENSG00000253799	LINC01030	ENSG00000253799
27713	ENSG00000261453	0.087895	1.59127	2.04314	0.778835	0.436077	NA	ENSG00000261453	RP11-565N2.1	ENSG00000261453
8766	ENSG00000260022	0.244465	1.59026	0.780813	2.03668	0.0416824	0.130439	ENSG00000260022	LA16c-306A4.1	ENSG00000260022
2586	ENSG00000224326	2.15487	1.58695	0.327515	4.84543	1.26e-06	1.34e-05	ENSG00000224326	RP5-933B4.1	ENSG00000224326
5718	ENSG00000269226	0.493807	1.58622	0.54878	2.89045	0.00384686	0.0184536	ENSG00000269226	RP11-722G7.1	ENSG00000269226
5847	ENSG00000273442	0.41377	1.58599	0.557638	2.84413	0.00445327	0.0208946	ENSG00000273442	AC006946.17	ENSG00000273442
8241	ENSG00000198547	1.45483	1.5843	0.733963	2.15855	0.0308851	0.102808	ENSG00000198547	C20orf203	ENSG00000198547
8402	ENSG00000268472	0.604584	1.58364	0.746892	2.12031	0.03398	0.110943	ENSG00000268472	RP11-356J5.13	ENSG00000268472
1940	ENSG00000253807	1531.48	1.58342	0.279306	5.66912	1.44e-08	2.03e-07	ENSG00000253807	LINC01170	ENSG00000253807
10921	ENSG00000223802	0.241919	1.5819	0.963956	1.64105	0.100786	0.253177	ENSG00000223802	CERS1	ENSG00000223802
462	ENSG00000050165	984.406	1.58141	0.144385	10.9527	6.45e-28	3.83e-26	ENSG00000050165	DKK3	ENSG00000050165
623	ENSG00000282890	72.5314	1.58002	0.163835	9.64398	5.21e-22	2.3e-20	ENSG00000282890	RP11-460M2.1	ENSG00000282890
1830	ENSG00000225930	3.8529	1.57974	0.271102	5.8271	5.64e-09	8.45e-08	ENSG00000225930	DKFZP434L187	ENSG00000225930
10878	ENSG00000111341	37.812	1.57959	0.958869	1.64734	0.0994873	0.250908	ENSG00000111341	MGP	ENSG00000111341
1468	ENSG00000134317	70.1376	1.57936	0.241635	6.53614	6.31e-11	1.18e-09	ENSG00000134317	GRHL1	ENSG00000134317
2826	ENSG00000224310	1.62139	1.57925	0.343701	4.59485	4.33e-06	4.2e-05	ENSG00000224310	LINC01567	ENSG00000224310
9683	ENSG00000214338	0.30036	1.57908	0.849874	1.85802	0.0631668	0.178952	ENSG00000214338	SOGA3	ENSG00000214338
10698	ENSG00000260090	0.131929	1.57876	0.938801	1.68168	0.0926308	0.237526	ENSG00000260090	RP11-292D4.3	ENSG00000260090
1761	ENSG00000278740	2.58268	1.57719	0.264734	5.95763	2.56e-09	3.99e-08	ENSG00000278740	RP11-147L13.14	ENSG00000278740
8066	ENSG00000275484	0.735509	1.57692	0.718162	2.19577	0.0281084	0.0955831	ENSG00000275484	CTC-1337H24.4	ENSG00000275484
543	ENSG00000061938	156.964	1.57581	0.153194	10.2864	8.12e-25	4.1e-23	ENSG00000061938	TNK2	ENSG00000061938
4493	ENSG00000130164	133.774	1.5745	0.460824	3.41671	0.000633827	0.00386983	ENSG00000130164	LDLR	ENSG00000130164
7405	ENSG00000266014	1.53188	1.57447	0.667708	2.35803	0.0183724	0.068061	ENSG00000266014	RP11-94B19.2	ENSG00000266014
948	ENSG00000131711	956.514	1.57387	0.197124	7.98417	1.41e-15	4.09e-14	ENSG00000131711	MAP1B	ENSG00000131711
3430	ENSG00000229717	2.33072	1.57294	0.386799	4.06655	4.77e-05	0.000381605	ENSG00000229717	RP11-556N4.1	ENSG00000229717
684	ENSG00000069493	470.629	1.57228	0.17052	9.22047	2.96e-20	1.19e-18	ENSG00000069493	CLEC2D	ENSG00000069493
4520	ENSG00000181541	0.834939	1.57148	0.462119	3.40059	0.000672399	0.00408081	ENSG00000181541	MAB21L2	ENSG00000181541
9094	ENSG00000259182	0.195838	1.57121	0.798626	1.9674	0.0491374	0.148206	ENSG00000259182	RP11-424I19.2	ENSG00000259182
11526	ENSG00000253855	0.192266	1.57097	1.01301	1.55078	0.120954	0.287871	ENSG00000253855	AC133633.1	ENSG00000253855
1396	ENSG00000168874	45.9909	1.56893	0.234965	6.6773	2.43e-11	4.78e-10	ENSG00000168874	ATOH8	ENSG00000168874
1456	ENSG00000260403	10.5543	1.56716	0.23918	6.55223	5.67e-11	1.07e-09	ENSG00000260403	RP11-616M22.1	ENSG00000260403
30673	ENSG00000235032	0.0607054	1.56624	2.11627	0.740096	0.459242	NA	ENSG00000235032	BMP7-AS1	ENSG00000235032
822	ENSG00000163932	42.6706	1.56468	0.18328	8.53711	1.38e-17	4.59e-16	ENSG00000163932	PRKCD	ENSG00000163932
11459	ENSG00000239508	0.18959	1.56456	1.00307	1.55977	0.118813	0.284432	ENSG00000239508	PLCH1-AS1	ENSG00000239508
4115	ENSG00000224048	1.18476	1.5645	0.431477	3.62591	0.000287951	0.00191958	ENSG00000224048	AC104777.4	ENSG00000224048
12792	ENSG00000103449	0.168567	1.56372	1.12935	1.38462	0.166168	0.356342	ENSG00000103449	SALL1	ENSG00000103449
13461	ENSG00000184933	0.125942	1.56327	1.19988	1.30285	0.192627	0.392551	ENSG00000184933	OR6A2	ENSG00000184933
1292	ENSG00000111674	16.9039	1.56326	0.22657	6.89965	5.21e-12	1.11e-10	ENSG00000111674	ENO2	ENSG00000111674
1352	ENSG00000196972	8.73653	1.56257	0.230951	6.76579	1.33e-11	2.69e-10	ENSG00000196972	SMIM10L2B	ENSG00000196972
6738	ENSG00000237353	0.339146	1.56221	0.613162	2.54779	0.0108408	0.0441353	ENSG00000237353	PATE4	ENSG00000237353
1657	ENSG00000136267	165.564	1.56143	0.254543	6.13424	8.56e-10	1.42e-08	ENSG00000136267	DGKB	ENSG00000136267
9894	ENSG00000234190	0.18543	1.5605	0.857606	1.8196	0.0688194	0.190808	ENSG00000234190	RP11-433J22.3	ENSG00000234190
883	ENSG00000227681	368.219	1.56044	0.189545	8.23255	1.83e-16	5.69e-15	ENSG00000227681	RP11-307P5.1	ENSG00000227681
11814	ENSG00000226206	0.212274	1.56032	1.03175	1.51231	0.130454	0.302888	ENSG00000226206	RP5-1050E16.2	ENSG00000226206
1935	ENSG00000275119	149.935	1.55897	0.274789	5.67331	1.4e-08	1.99e-07	ENSG00000275119	RP11-711K1.8	ENSG00000275119
4015	ENSG00000100316	114.896	1.55798	0.422063	3.69135	0.000223066	0.00152407	ENSG00000100316	RPL3	ENSG00000100316
2689	ENSG00000226447	4.35339	1.55651	0.328996	4.73109	2.23e-06	2.28e-05	ENSG00000226447	RP11-393J16.4	ENSG00000226447
1500	ENSG00000267707	4.41967	1.55639	0.24018	6.48011	9.17e-11	1.68e-09	ENSG00000267707	RP11-95O2.5	ENSG00000267707
8051	ENSG00000109861	7.9857	1.55638	0.707045	2.20125	0.0277184	0.0944443	ENSG00000109861	CTSC	ENSG00000109861
12961	ENSG00000168412	0.179399	1.55593	1.14026	1.36454	0.172398	0.364868	ENSG00000168412	MTNR1A	ENSG00000168412
1417	ENSG00000089820	8.49986	1.55562	0.234178	6.64292	3.08e-11	5.95e-10	ENSG00000089820	ARHGAP4	ENSG00000089820
4690	ENSG00000250243	1.06499	1.5554	0.468283	3.3215	0.000895358	0.00523699	ENSG00000250243	RP11-120A1.1	ENSG00000250243
7860	ENSG00000124249	0.892554	1.555	0.693225	2.24314	0.0248875	0.0868593	ENSG00000124249	KCNK15	ENSG00000124249
2133	ENSG00000265944	3.14345	1.55484	0.288008	5.39859	6.72e-08	8.64e-07	ENSG00000265944	LINC01387	ENSG00000265944
1519	ENSG00000254932	3.79107	1.55379	0.241183	6.44238	1.18e-10	2.12e-09	ENSG00000254932	RP11-687M24.8	ENSG00000254932
17508	ENSG00000278456	0.254525	1.55364	1.78127	0.872209	0.383095	0.600243	ENSG00000278456	RP11-66B24.9	ENSG00000278456
5799	ENSG00000255462	1.028	1.55282	0.542913	2.86015	0.00423435	0.0200305	ENSG00000255462	RP11-483L5.1	ENSG00000255462
441	ENSG00000189362	24.4449	1.55274	0.139303	11.1465	7.45e-29	4.63e-27	ENSG00000189362	NEMP2	ENSG00000189362
27886	ENSG00000282033	0.121652	1.55171	1.9739	0.786116	0.4318	NA	ENSG00000282033	RP11-506F3.1	ENSG00000282033
9605	ENSG00000278071	0.555422	1.55046	0.829439	1.86928	0.0615832	0.175882	ENSG00000278071	RP11-736N17.10	ENSG00000278071
11431	ENSG00000107338	139.567	1.5501	0.990689	1.56466	0.117662	0.282363	ENSG00000107338	SHB	ENSG00000107338
28726	ENSG00000006128	0.106646	1.5488	2.02721	0.764006	0.444864	NA	ENSG00000006128	TAC1	ENSG00000006128
1348	ENSG00000267069	7.09974	1.54862	0.228734	6.77043	1.28e-11	2.61e-10	ENSG00000267069	RP11-64C12.8	ENSG00000267069
3901	ENSG00000115594	143.215	1.54849	0.411595	3.76218	0.000168441	0.00118448	ENSG00000115594	IL1R1	ENSG00000115594
5178	ENSG00000054938	41.6042	1.54831	0.499234	3.10138	0.00192621	0.0102047	ENSG00000054938	CHRDL2	ENSG00000054938
835	ENSG00000178078	14.6827	1.54659	0.182365	8.48077	2.24e-17	7.35e-16	ENSG00000178078	STAP2	ENSG00000178078
909	ENSG00000230453	9.63843	1.54629	0.191039	8.0941	5.77e-16	1.74e-14	ENSG00000230453	ANKRD18B	ENSG00000230453
1194	ENSG00000163013	9.97162	1.54592	0.215002	7.19028	6.47e-13	1.49e-11	ENSG00000163013	FBXO41	ENSG00000163013
369	ENSG00000010310	193.269	1.54576	0.129403	11.9453	6.87e-33	5.11e-31	ENSG00000010310	GIPR	ENSG00000010310
3194	ENSG00000226053	0.855017	1.54566	0.361986	4.26995	1.96e-05	0.000167922	ENSG00000226053	RP5-1070A16.1	ENSG00000226053
6512	ENSG00000270066	10.4484	1.54534	0.588634	2.62529	0.00865753	0.0364701	ENSG00000270066	SCARNA2	ENSG00000270066
6109	ENSG00000205978	1.08641	1.54517	0.560835	2.75512	0.00586697	0.0263452	ENSG00000205978	NYNRIN	ENSG00000205978
1280	ENSG00000138622	77.0245	1.54513	0.22289	6.93225	4.14e-12	8.88e-11	ENSG00000138622	HCN4	ENSG00000138622
8285	ENSG00000240654	0.47717	1.54477	0.718847	2.14896	0.0316376	0.104755	ENSG00000240654	C1QTNF9	ENSG00000240654
16458	ENSG00000170893	0.130086	1.54407	1.58595	0.973594	0.330258	0.550467	ENSG00000170893	TRH	ENSG00000170893
6287	ENSG00000134201	0.927896	1.54357	0.572327	2.697	0.00699676	0.0305289	ENSG00000134201	GSTM5	ENSG00000134201
7650	ENSG00000244239	15.3548	1.54354	0.672882	2.29392	0.0217949	0.0781539	ENSG00000244239	AC007009.1	ENSG00000244239
4199	ENSG00000249207	13.0363	1.5423	0.430946	3.57886	0.000345092	0.00225448	ENSG00000249207	RP11-360F5.1	ENSG00000249207
4170	ENSG00000261083	3.96633	1.54164	0.428798	3.59527	0.000324061	0.00213181	ENSG00000261083	RP11-93I21.3	ENSG00000261083
9473	ENSG00000145824	0.610379	1.54135	0.815334	1.89045	0.0586974	0.169976	ENSG00000145824	CXCL14	ENSG00000145824
8704	ENSG00000250885	0.492085	1.54123	0.752503	2.04814	0.0405465	0.127774	ENSG00000250885	CTD-2004A9.1	ENSG00000250885
5712	ENSG00000255132	0.437014	1.54057	0.532792	2.8915	0.00383406	0.0184132	ENSG00000255132	RP11-63C8.1	ENSG00000255132
512	ENSG00000111452	1425.17	1.5403	0.146443	10.5181	7.13e-26	3.82e-24	ENSG00000111452	ADGRD1	ENSG00000111452
3660	ENSG00000197935	2.55966	1.54028	0.394145	3.9079	9.31e-05	0.000697818	ENSG00000197935	ZNF311	ENSG00000197935
629	ENSG00000166676	15.1495	1.53924	0.159951	9.62319	6.38e-22	2.78e-20	ENSG00000166676	TVP23A	ENSG00000166676
3064	ENSG00000225805	1.51062	1.5385	0.351225	4.38037	1.18e-05	0.000106072	ENSG00000225805	CTD-2313N18.7	ENSG00000225805
851	ENSG00000255850	4.3598	1.53842	0.183305	8.39268	4.75e-17	1.53e-15	ENSG00000255850	TMEM5-AS1	ENSG00000255850
4663	ENSG00000101017	11.2747	1.53768	0.461417	3.33252	0.000860621	0.00506296	ENSG00000101017	CD40	ENSG00000101017
8234	ENSG00000281091	0.302057	1.53741	0.711954	2.15943	0.030817	0.102643	ENSG00000281091	RP13-349O20.2	ENSG00000281091
4840	ENSG00000273179	0.549336	1.53739	0.473495	3.2469	0.00116668	0.00661244	ENSG00000273179	RP11-20I20.4	ENSG00000273179
6528	ENSG00000259705	0.503204	1.53646	0.586216	2.62098	0.00876764	0.0368434	ENSG00000259705	RP11-227D13.1	ENSG00000259705
6132	ENSG00000140280	5.10573	1.53634	0.559391	2.74646	0.00602423	0.0269499	ENSG00000140280	LYSMD2	ENSG00000140280
1457	ENSG00000141750	12.0164	1.53617	0.23454	6.5497	5.77e-11	1.09e-09	ENSG00000141750	STAC2	ENSG00000141750
16119	ENSG00000118231	0.172594	1.53588	1.51929	1.01092	0.312055	0.531069	ENSG00000118231	CRYGD	ENSG00000118231
3583	ENSG00000175772	2.7973	1.53586	0.388085	3.95754	7.57e-05	0.000579575	ENSG00000175772	LINC01106	ENSG00000175772
30923	ENSG00000229673	0.0696009	1.53547	1.91108	0.803456	0.421711	NA	ENSG00000229673	LL22NC01-116C6.1	ENSG00000229673
6373	ENSG00000147443	1.24169	1.53505	0.575268	2.66841	0.00762121	0.0328048	ENSG00000147443	DOK2	ENSG00000147443
5235	ENSG00000213420	0.921965	1.53436	0.498791	3.07616	0.00209687	0.0109878	ENSG00000213420	GPC2	ENSG00000213420
9998	ENSG00000225950	1.19546	1.53418	0.851628	1.80146	0.0716297	0.196534	ENSG00000225950	NTF4	ENSG00000225950
11733	ENSG00000243749	4.39608	1.53361	1.00764	1.52197	0.128016	0.299278	ENSG00000243749	TMEM35B	ENSG00000243749
6060	ENSG00000271503	6.35725	1.53332	0.552496	2.77526	0.00551584	0.0249687	ENSG00000271503	CCL5	ENSG00000271503
27806	ENSG00000225378	0.0762865	1.53266	1.73258	0.88461	0.376367	NA	ENSG00000225378	AC015977.6	ENSG00000225378
5944	ENSG00000105655	7.7175	1.53179	0.543985	2.81586	0.00486468	0.0224573	ENSG00000105655	ISYNA1	ENSG00000105655
12576	ENSG00000224122	0.14292	1.53082	1.08394	1.41228	0.157868	0.344348	ENSG00000224122	POU6F2-AS1	ENSG00000224122
900	ENSG00000075213	367.778	1.53072	0.187887	8.14703	3.73e-16	1.14e-14	ENSG00000075213	SEMA3A	ENSG00000075213
10128	ENSG00000277987	0.293848	1.53022	0.860189	1.77893	0.0752515	0.203821	ENSG00000277987	RP11-167B3.3	ENSG00000277987
1387	ENSG00000184588	694.64	1.52957	0.228546	6.69263	2.19e-11	4.34e-10	ENSG00000184588	PDE4B	ENSG00000184588
2745	ENSG00000110881	2.98308	1.52929	0.326992	4.67685	2.91e-06	2.91e-05	ENSG00000110881	ASIC1	ENSG00000110881
1864	ENSG00000237529	3.48926	1.52874	0.264799	5.77321	7.78e-09	1.14e-07	ENSG00000237529	RP11-439K3.3	ENSG00000237529
9075	ENSG00000163762	1.35957	1.52829	0.775898	1.96971	0.0488718	0.14773	ENSG00000163762	TM4SF18	ENSG00000163762
11338	ENSG00000234766	0.149182	1.5281	0.968085	1.57848	0.114456	0.276924	ENSG00000234766	LINC01496	ENSG00000234766
7275	ENSG00000278198	0.961444	1.52804	0.638259	2.39408	0.0166623	0.062829	ENSG00000278198	AC011043.2	ENSG00000278198
7212	ENSG00000262294	0.530998	1.52793	0.633746	2.41095	0.0159112	0.0605207	ENSG00000262294	RP11-1260E13.2	ENSG00000262294
13292	ENSG00000270164	0.204857	1.52791	1.15585	1.32188	0.186207	0.384293	ENSG00000270164	LINC01480	ENSG00000270164
330	ENSG00000087008	486.469	1.52762	0.123821	12.3373	5.7e-35	4.74e-33	ENSG00000087008	ACOX3	ENSG00000087008
7764	ENSG00000198848	11.9553	1.52696	0.673841	2.26606	0.0234479	0.0828482	ENSG00000198848	CES1	ENSG00000198848
6843	ENSG00000163565	9.40898	1.52669	0.606125	2.51876	0.0117768	0.0472103	ENSG00000163565	IFI16	ENSG00000163565
1810	ENSG00000259895	1.51195	1.52663	0.260492	5.86057	4.61e-09	6.99e-08	ENSG00000259895	RP11-715J22.2	ENSG00000259895
3182	ENSG00000249112	179.385	1.52646	0.356312	4.28405	1.84e-05	0.000158216	ENSG00000249112	RP11-43D2.2	ENSG00000249112
1739	ENSG00000140332	46.9858	1.52606	0.254874	5.9875	2.13e-09	3.36e-08	ENSG00000140332	TLE3	ENSG00000140332
4127	ENSG00000168672	4.3757	1.52521	0.421334	3.61995	0.000294662	0.00195861	ENSG00000168672	FAM84B	ENSG00000168672
5177	ENSG00000225063	0.64014	1.52513	0.491732	3.10155	0.00192509	0.0102007	ENSG00000225063	RP11-383G10.5	ENSG00000225063
10138	ENSG00000260624	1.42446	1.52349	0.857436	1.77679	0.0756024	0.204569	ENSG00000260624	RP11-24D15.1	ENSG00000260624
1154	ENSG00000088756	36.8236	1.52332	0.207192	7.35221	1.95e-13	4.63e-12	ENSG00000088756	ARHGAP28	ENSG00000088756
8477	ENSG00000137875	0.338362	1.52256	0.722559	2.10717	0.0351027	0.113594	ENSG00000137875	BCL2L10	ENSG00000137875
10903	ENSG00000225556	0.195041	1.52088	0.925707	1.64294	0.100395	0.252593	ENSG00000225556	C2CD4D	ENSG00000225556
5540	ENSG00000226323	0.405289	1.52033	0.513862	2.95864	0.00309002	0.0152979	ENSG00000226323	AC006150.1	ENSG00000226323
1328	ENSG00000250682	10.0374	1.5187	0.222671	6.8204	9.08e-12	1.88e-10	ENSG00000250682	LINC00491	ENSG00000250682
3389	ENSG00000006611	5.60467	1.51749	0.370108	4.10013	4.13e-05	0.000334237	ENSG00000006611	USH1C	ENSG00000006611
8413	ENSG00000256050	0.295085	1.5173	0.716398	2.11795	0.0341792	0.111447	ENSG00000256050	RP11-982M15.6	ENSG00000256050
2676	ENSG00000278266	2.01016	1.51688	0.320054	4.73945	2.14e-06	2.2e-05	ENSG00000278266	RP11-575F12.3	ENSG00000278266
719	ENSG00000007062	78.1146	1.51643	0.168047	9.02383	1.82e-19	6.93e-18	ENSG00000007062	PROM1	ENSG00000007062
8270	ENSG00000229224	0.378596	1.51635	0.704478	2.15245	0.031362	0.104029	ENSG00000229224	AC105398.3	ENSG00000229224
1401	ENSG00000169856	2.66847	1.5159	0.227415	6.66579	2.63e-11	5.15e-10	ENSG00000169856	ONECUT1	ENSG00000169856
3134	ENSG00000263874	2.94691	1.51582	0.35058	4.32375	1.53e-05	0.000134374	ENSG00000263874	LINC00672	ENSG00000263874
1627	ENSG00000258583	11.2653	1.51542	0.244697	6.19305	5.9e-10	9.95e-09	ENSG00000258583	LINC01500	ENSG00000258583
2674	ENSG00000259081	1.14871	1.51454	0.31947	4.74079	2.13e-06	2.18e-05	ENSG00000259081	RP11-488C13.6	ENSG00000259081
904	ENSG00000178803	51.1125	1.51414	0.186129	8.13491	4.12e-16	1.25e-14	ENSG00000178803	ADORA2A-AS1	ENSG00000178803
2646	ENSG00000135324	2.3678	1.5135	0.317624	4.76507	1.89e-06	1.96e-05	ENSG00000135324	MRAP2	ENSG00000135324
912	ENSG00000168497	257.645	1.51286	0.187027	8.08895	6.02e-16	1.81e-14	ENSG00000168497	SDPR	ENSG00000168497
8498	ENSG00000170790	0.21484	1.51132	0.719294	2.10112	0.0356303	0.115017	ENSG00000170790	OR10A2	ENSG00000170790
658	ENSG00000165495	174.464	1.51097	0.16074	9.40006	5.45e-21	2.28e-19	ENSG00000165495	PKNOX2	ENSG00000165495
1074	ENSG00000039600	5.19644	1.51035	0.198853	7.59529	3.07e-14	7.84e-13	ENSG00000039600	SOX30	ENSG00000039600
10816	ENSG00000136244	1.64579	1.51015	0.910075	1.65937	0.0970415	0.246135	ENSG00000136244	IL6	ENSG00000136244
11266	ENSG00000222004	0.259041	1.50961	0.949438	1.59	0.111834	0.272309	ENSG00000222004	C7orf71	ENSG00000222004
5005	ENSG00000173714	0.817658	1.50951	0.476032	3.17102	0.00151907	0.0083259	ENSG00000173714	WFIKKN2	ENSG00000173714
5522	ENSG00000234052	1.87158	1.50846	0.508649	2.96562	0.00302072	0.0150062	ENSG00000234052	AP001607.1	ENSG00000234052
15009	ENSG00000258945	0.163463	1.50794	1.33933	1.12589	0.260213	0.475611	ENSG00000258945	RP11-497E19.2	ENSG00000258945
4501	ENSG00000115267	6.60518	1.5078	0.441724	3.41344	0.000641493	0.00390926	ENSG00000115267	IFIH1	ENSG00000115267
7664	ENSG00000070031	0.540477	1.50648	0.657528	2.29112	0.0219564	0.0785791	ENSG00000070031	SCT	ENSG00000070031
8974	ENSG00000231114	0.564607	1.50643	0.755579	1.99374	0.0461805	0.141166	ENSG00000231114	AC078842.4	ENSG00000231114
7842	ENSG00000232229	2.83535	1.50546	0.670486	2.24533	0.0247468	0.0865593	ENSG00000232229	LINC00865	ENSG00000232229
825	ENSG00000101144	93.53	1.50507	0.176549	8.52495	1.53e-17	5.08e-16	ENSG00000101144	BMP7	ENSG00000101144
5816	ENSG00000284607	0.647393	1.50485	0.527604	2.85224	0.00434129	0.0204763	ENSG00000284607	NA	NA
9291	ENSG00000263698	0.601705	1.50483	0.780579	1.92784	0.0538754	0.159069	ENSG00000263698	RP11-408H20.3	ENSG00000263698
907	ENSG00000019505	7.62467	1.50432	0.185503	8.10941	5.09e-16	1.54e-14	ENSG00000019505	SYT13	ENSG00000019505
3250	ENSG00000256151	15.0795	1.50388	0.356653	4.21666	2.48e-05	0.000209283	ENSG00000256151	RP11-76C10.5	ENSG00000256151
18668	ENSG00000147256	0.154277	1.50377	1.95993	0.767258	0.442928	0.650927	ENSG00000147256	ARHGAP36	ENSG00000147256
3305	ENSG00000149212	12.6278	1.50293	0.360574	4.16815	3.07e-05	0.000254885	ENSG00000149212	SESN3	ENSG00000149212
13085	ENSG00000125538	0.647321	1.50264	1.116	1.34646	0.178156	0.373506	ENSG00000125538	IL1B	ENSG00000125538
10679	ENSG00000019102	0.610195	1.50264	0.891284	1.68592	0.0918109	0.235844	ENSG00000019102	VSIG2	ENSG00000019102
9811	ENSG00000196126	3.72925	1.50238	0.819108	1.83417	0.0666293	0.186299	ENSG00000196126	HLA-DRB1	ENSG00000196126
634	ENSG00000279110	32.9353	1.50164	0.156607	9.58861	8.93e-22	3.86e-20	ENSG00000279110	CTA-243E7.1	ENSG00000279110
10912	ENSG00000234265	0.196129	1.50157	0.914735	1.64154	0.100685	0.253116	ENSG00000234265	RP11-157E14.1	ENSG00000234265
2057	ENSG00000277301	3.06487	1.50137	0.273211	5.49529	3.9e-08	5.2e-07	ENSG00000277301	RP5-1184F4.7	ENSG00000277301
1139	ENSG00000204740	189.784	1.50082	0.203558	7.37294	1.67e-13	4.02e-12	ENSG00000204740	MALRD1	ENSG00000204740
9124	ENSG00000188313	27.9041	1.50025	0.765329	1.96026	0.0499652	0.150224	ENSG00000188313	PLSCR1	ENSG00000188313
13201	ENSG00000265817	12.626	1.49994	1.1244	1.33399	0.182206	0.378542	ENSG00000265817	FSBP	ENSG00000265817
1972	ENSG00000076716	86.1346	1.49876	0.266223	5.62972	1.81e-08	2.51e-07	ENSG00000076716	GPC4	ENSG00000076716
2064	ENSG00000092377	7.98202	1.49871	0.273206	5.48564	4.12e-08	5.48e-07	ENSG00000092377	TBL1Y	ENSG00000092377
2653	ENSG00000267731	1.68688	1.49838	0.31481	4.75962	1.94e-06	2.01e-05	ENSG00000267731	RP11-147L13.8	ENSG00000267731
4702	ENSG00000231364	2.05299	1.49836	0.452005	3.31492	0.000916708	0.00534818	ENSG00000231364	RP11-413G15.1	ENSG00000231364
5730	ENSG00000232993	0.793267	1.49632	0.518958	2.88332	0.00393505	0.0188388	ENSG00000232993	RP11-334A14.5	ENSG00000232993
1733	ENSG00000166073	10.4533	1.49606	0.249569	5.99458	2.04e-09	3.23e-08	ENSG00000166073	GPR176	ENSG00000166073
3786	ENSG00000283052	45.9772	1.49508	0.390186	3.83171	0.000127254	0.000922038	ENSG00000283052	RP11-210L7.3	ENSG00000283052
29727	ENSG00000139352	0.124154	1.49424	1.5565	0.960001	0.337055	NA	ENSG00000139352	ASCL1	ENSG00000139352
3485	ENSG00000099282	18.0405	1.49247	0.370032	4.03334	5.5e-05	0.000432842	ENSG00000099282	TSPAN15	ENSG00000099282
2570	ENSG00000159164	1.9207	1.49228	0.306664	4.86617	1.14e-06	1.21e-05	ENSG00000159164	SV2A	ENSG00000159164
4419	ENSG00000226037	2.7466	1.49186	0.432191	3.45186	0.000556731	0.00345637	ENSG00000226037	LINC01040	ENSG00000226037
736	ENSG00000229294	99.3989	1.49045	0.167308	8.90841	5.18e-19	1.93e-17	ENSG00000229294	RP5-1044H5.1	ENSG00000229294
1893	ENSG00000158023	233.134	1.49027	0.259828	5.73559	9.72e-09	1.41e-07	ENSG00000158023	WDR66	ENSG00000158023
1800	ENSG00000271952	546.263	1.4902	0.253269	5.88386	4.01e-09	6.11e-08	ENSG00000271952	RP11-245G13.2	ENSG00000271952
7298	ENSG00000125845	2.07669	1.48991	0.62376	2.38859	0.0169134	0.0635745	ENSG00000125845	BMP2	ENSG00000125845
1199	ENSG00000149599	12.2522	1.48979	0.207576	7.17708	7.12e-13	1.63e-11	ENSG00000149599	DUSP15	ENSG00000149599
8006	ENSG00000255043	0.303437	1.48955	0.67459	2.20807	0.0272391	0.0933329	ENSG00000255043	NAV2-AS5	ENSG00000255043
5791	ENSG00000006210	2.21348	1.48906	0.520054	2.86329	0.0041927	0.0198609	ENSG00000006210	CX3CL1	ENSG00000006210
15801	ENSG00000250831	0.16543	1.48825	1.42321	1.0457	0.295699	0.513361	ENSG00000250831	CTD-2232E5.2	ENSG00000250831
11025	ENSG00000236892	0.310358	1.48772	0.914883	1.62614	0.103921	0.258574	ENSG00000236892	RP11-482E14.2	ENSG00000236892
8692	ENSG00000256209	0.193578	1.48516	0.724311	2.05045	0.0403204	0.127237	ENSG00000256209	RP11-897M7.1	ENSG00000256209
2607	ENSG00000164211	28.0783	1.48475	0.308286	4.81616	1.46e-06	1.54e-05	ENSG00000164211	STARD4	ENSG00000164211
743	ENSG00000143674	28.5776	1.4845	0.167085	8.88466	6.41e-19	2.37e-17	ENSG00000143674	RP5-862P8.2	ENSG00000143674
8616	ENSG00000260988	0.578487	1.48447	0.717547	2.06881	0.038564	0.122782	ENSG00000260988	RP11-285A1.1	ENSG00000260988
2107	ENSG00000174327	5.28629	1.48318	0.273161	5.4297	5.64e-08	7.35e-07	ENSG00000174327	SLC16A13	ENSG00000174327
14252	ENSG00000172780	33.6513	1.48243	1.22404	1.21109	0.22586	0.4347	ENSG00000172780	RAB43	ENSG00000172780
4959	ENSG00000267651	0.576358	1.48235	0.464238	3.19308	0.00140762	0.00778663	ENSG00000267651	RP11-95O2.1	ENSG00000267651
30213	ENSG00000283213	0.0972673	1.48161	1.8442	0.803388	0.421751	NA	ENSG00000283213	CTC-591M7.1	ENSG00000283213
5666	ENSG00000255858	0.437483	1.48155	0.509315	2.90891	0.00362689	0.0175596	ENSG00000255858	RP11-612B6.1	ENSG00000255858
7659	ENSG00000188051	0.51635	1.48137	0.646287	2.29212	0.0218988	0.0784342	ENSG00000188051	TMEM221	ENSG00000188051
4159	ENSG00000182230	36.0383	1.48087	0.411221	3.60115	0.000316811	0.00208963	ENSG00000182230	FAM153B	ENSG00000182230
8962	ENSG00000231758	0.277684	1.48086	0.742093	1.99552	0.0459866	0.140762	ENSG00000231758	AC092652.1	ENSG00000231758
13096	ENSG00000272514	9.14838	1.48053	1.10018	1.34571	0.178397	0.373685	ENSG00000272514	CFAP206	ENSG00000272514
1042	ENSG00000260041	13.3545	1.47994	0.19227	7.69721	1.39e-14	3.66e-13	ENSG00000260041	RP11-355E10.1	ENSG00000260041
9382	ENSG00000257523	1.50778	1.47914	0.774789	1.90908	0.0562513	0.164473	ENSG00000257523	CTD-2384A14.2	ENSG00000257523
10130	ENSG00000251205	19.3436	1.47762	0.831067	1.77798	0.0754064	0.204185	ENSG00000251205	CTD-2050E21.2	ENSG00000251205
1544	ENSG00000230131	10.2381	1.47677	0.230377	6.41024	1.45e-10	2.58e-09	ENSG00000230131	RP11-282I1.1	ENSG00000230131
1529	ENSG00000178125	581.83	1.4762	0.229766	6.4248	1.32e-10	2.37e-09	ENSG00000178125	PPP1R42	ENSG00000178125
7831	ENSG00000273971	0.337241	1.47596	0.656904	2.24684	0.0246503	0.0863276	ENSG00000273971	RP11-77K12.10	ENSG00000273971
4206	ENSG00000253522	1.05274	1.47595	0.41279	3.57555	0.000349489	0.0022794	ENSG00000253522	MIR3142HG	ENSG00000253522
10931	ENSG00000272537	0.197261	1.47577	0.900198	1.63938	0.101133	0.2538	ENSG00000272537	GS1-166A23.1	ENSG00000272537
4988	ENSG00000008300	0.7174	1.47498	0.463824	3.18004	0.00147253	0.0080983	ENSG00000008300	CELSR3	ENSG00000008300
6852	ENSG00000256540	0.763701	1.47451	0.585771	2.51721	0.0118287	0.0473492	ENSG00000256540	RP11-598F7.6	ENSG00000256540
3910	ENSG00000278766	15.4257	1.47443	0.392473	3.75678	0.000172113	0.00120691	ENSG00000278766	AC159540.2	ENSG00000278766
4834	ENSG00000249667	1.13925	1.47415	0.453322	3.25187	0.00114646	0.00650596	ENSG00000249667	LINC01259	ENSG00000249667
11954	ENSG00000240747	5.02262	1.47298	0.987685	1.49134	0.135872	0.311798	ENSG00000240747	KRBOX1	ENSG00000240747
8539	ENSG00000187979	0.611855	1.47268	0.704855	2.08934	0.0366775	0.117828	ENSG00000187979	AC008079.9	ENSG00000187979
4844	ENSG00000249679	18.3514	1.47251	0.453861	3.24441	0.00117694	0.00666509	ENSG00000249679	RP11-279O9.4	ENSG00000249679
6530	ENSG00000168530	0.717779	1.47168	0.561763	2.61976	0.00879923	0.0369649	ENSG00000168530	MYL1	ENSG00000168530
28119	ENSG00000272797	0.123994	1.47103	1.84654	0.796637	0.425662	NA	ENSG00000272797	RP11-368I23.3	ENSG00000272797
3436	ENSG00000163462	11.9003	1.47038	0.361968	4.06218	4.86e-05	0.000388033	ENSG00000163462	TRIM46	ENSG00000163462
1123	ENSG00000161513	11.802	1.47008	0.198128	7.41988	1.17e-13	2.86e-12	ENSG00000161513	FDXR	ENSG00000161513
3985	ENSG00000281491	4.3307	1.46865	0.396258	3.70631	0.000210298	0.00144765	ENSG00000281491	DNAJB5-AS1	ENSG00000281491
16655	ENSG00000259815	0.146584	1.46771	1.53695	0.95495	0.339603	0.559309	ENSG00000259815	RP11-565N2.2	ENSG00000259815
12316	ENSG00000255606	0.184948	1.4676	1.01399	1.44735	0.147798	0.329223	ENSG00000255606	AP000439.2	ENSG00000255606
4797	ENSG00000115339	1.79679	1.46744	0.448821	3.26955	0.00107719	0.00615912	ENSG00000115339	GALNT3	ENSG00000115339
14729	ENSG00000180730	0.162779	1.46691	1.26821	1.15668	0.247403	0.460775	ENSG00000180730	SHISA2	ENSG00000180730
944	ENSG00000169991	17.8804	1.46676	0.18361	7.98846	1.37e-15	3.97e-14	ENSG00000169991	IFFO2	ENSG00000169991
6421	ENSG00000254511	0.704642	1.4665	0.552355	2.655	0.00793073	0.0338819	ENSG00000254511	RP11-876F14.1	ENSG00000254511
1681	ENSG00000282882	68.6572	1.46578	0.240799	6.08715	1.15e-09	1.88e-08	ENSG00000282882	RP11-477N12.6	ENSG00000282882
14396	ENSG00000133937	0.294977	1.46511	1.22648	1.19456	0.232257	0.442573	ENSG00000133937	GSC	ENSG00000133937
10746	ENSG00000231015	0.147915	1.46508	0.875868	1.67272	0.0943825	0.240936	ENSG00000231015	RP5-860P4.2	ENSG00000231015
4231	ENSG00000203635	0.91602	1.46501	0.411611	3.55921	0.000371977	0.00241174	ENSG00000203635	AC144450.2	ENSG00000203635
2252	ENSG00000106948	22.4203	1.46392	0.279425	5.23905	1.61e-07	1.97e-06	ENSG00000106948	AKNA	ENSG00000106948
6533	ENSG00000131650	0.946416	1.46205	0.55818	2.61932	0.00881057	0.0369955	ENSG00000131650	KREMEN2	ENSG00000131650
9747	ENSG00000261447	0.273448	1.46142	0.791953	1.84534	0.0649883	0.182903	ENSG00000261447	RP11-109D9.4	ENSG00000261447
2053	ENSG00000159173	32.2403	1.46058	0.265642	5.49831	3.83e-08	5.12e-07	ENSG00000159173	TNNI1	ENSG00000159173
4866	ENSG00000174791	2.07025	1.46056	0.450995	3.23853	0.00120149	0.006774	ENSG00000174791	RIN1	ENSG00000174791
4212	ENSG00000198901	5.74816	1.45967	0.408547	3.57282	0.000353156	0.00230048	ENSG00000198901	PRC1	ENSG00000198901
1724	ENSG00000105642	18.5482	1.45962	0.242467	6.01988	1.75e-09	2.78e-08	ENSG00000105642	KCNN1	ENSG00000105642
9207	ENSG00000120471	0.267923	1.45928	0.750738	1.94379	0.0519206	0.154696	ENSG00000120471	TP53AIP1	ENSG00000120471
10515	ENSG00000270190	1.96235	1.45907	0.853137	1.71024	0.087221	0.227546	ENSG00000270190	RP11-803D5.4	ENSG00000270190
14733	ENSG00000205057	0.149737	1.45726	1.26036	1.15622	0.24759	0.460998	ENSG00000205057	CLLU1OS	ENSG00000205057
3312	ENSG00000121335	43.2162	1.45671	0.350241	4.15915	3.19e-05	0.000264576	ENSG00000121335	PRB2	ENSG00000121335
28635	ENSG00000261795	0.0781117	1.45653	2.28814	0.636555	0.524415	NA	ENSG00000261795	RP11-90P13.1	ENSG00000261795
10426	ENSG00000271234	0.291103	1.45642	0.844997	1.72358	0.0847832	0.223074	ENSG00000271234	RP5-894D12.4	ENSG00000271234
12165	ENSG00000280164	8.80162	1.45578	0.994219	1.46424	0.143127	0.322751	ENSG00000280164	CH507-254M2.3	ENSG00000280164
3014	ENSG00000146250	13.168	1.45531	0.329322	4.41912	9.91e-06	9.02e-05	ENSG00000146250	PRSS35	ENSG00000146250
1646	ENSG00000088367	26.8182	1.45497	0.236507	6.1519	7.66e-10	1.28e-08	ENSG00000088367	EPB41L1	ENSG00000088367
9823	ENSG00000130656	0.381883	1.45436	0.794088	1.83149	0.0670274	0.187183	ENSG00000130656	HBZ	ENSG00000130656
13147	ENSG00000226904	0.126411	1.454	1.08568	1.33925	0.18049	0.376584	ENSG00000226904	RP11-561O23.8	ENSG00000226904
11341	ENSG00000163815	0.330796	1.45391	0.921268	1.57816	0.114529	0.277028	ENSG00000163815	CLEC3B	ENSG00000163815
29620	ENSG00000257784	0.0432156	1.45388	2.4234	0.599934	0.54855	NA	ENSG00000257784	RP11-630C16.1	ENSG00000257784
1043	ENSG00000255346	14.0053	1.45296	0.188811	7.69536	1.41e-14	3.71e-13	ENSG00000255346	NOX5	ENSG00000255346
868	ENSG00000140470	209.263	1.45241	0.175026	8.29823	1.06e-16	3.34e-15	ENSG00000140470	ADAMTS17	ENSG00000140470
11725	ENSG00000250615	0.243296	1.45177	0.952967	1.52342	0.127654	0.298662	ENSG00000250615	CTC-564N23.2	ENSG00000250615
1230	ENSG00000197496	19.9217	1.45172	0.204901	7.08498	1.39e-12	3.1e-11	ENSG00000197496	SLC2A10	ENSG00000197496
407	ENSG00000176658	610.534	1.45159	0.126144	11.5074	1.21e-30	8.16e-29	ENSG00000176658	MYO1D	ENSG00000176658
771	ENSG00000136378	550.131	1.45149	0.165503	8.77019	1.78e-18	6.35e-17	ENSG00000136378	ADAMTS7	ENSG00000136378
30806	ENSG00000268108	0.119861	1.45117	1.551	0.935629	0.349464	NA	ENSG00000268108	CTB-60B18.12	ENSG00000268108
3286	ENSG00000135929	30.4004	1.44924	0.346259	4.18541	2.85e-05	0.000237635	ENSG00000135929	CYP27A1	ENSG00000135929
2984	ENSG00000265316	2.15928	1.44891	0.325445	4.45209	8.5e-06	7.82e-05	ENSG00000265316	RP11-286N3.1	ENSG00000265316
12801	ENSG00000213390	15.958	1.44891	1.04709	1.38375	0.166436	0.356666	ENSG00000213390	ARHGAP19	ENSG00000213390
4196	ENSG00000171227	1.86791	1.44883	0.40469	3.58009	0.000343472	0.0022455	ENSG00000171227	TMEM37	ENSG00000171227
1858	ENSG00000101871	557.592	1.44856	0.250509	5.78245	7.36e-09	1.09e-07	ENSG00000101871	MID1	ENSG00000101871
11933	ENSG00000240792	0.158995	1.44827	0.969032	1.49455	0.135032	0.310416	ENSG00000240792	RP11-418B12.1	ENSG00000240792
3090	ENSG00000251059	26.8426	1.44773	0.332193	4.35811	1.31e-05	0.000116438	ENSG00000251059	RP11-100N20.1	ENSG00000251059
4629	ENSG00000259129	5.10001	1.44666	0.432238	3.34691	0.000817167	0.00484263	ENSG00000259129	LINC00648	ENSG00000259129
1957	ENSG00000135517	4.63113	1.44647	0.255917	5.6521	1.58e-08	2.22e-07	ENSG00000135517	MIP	ENSG00000135517
7973	ENSG00000126709	7.19937	1.44589	0.652855	2.21472	0.0267792	0.0921368	ENSG00000126709	IFI6	ENSG00000126709
29081	ENSG00000147869	0.0466769	1.44577	3.32262	0.43513	0.663468	NA	ENSG00000147869	CER1	ENSG00000147869
1165	ENSG00000257947	14.1618	1.44561	0.197969	7.3022	2.83e-13	6.67e-12	ENSG00000257947	RP11-46I1.1	ENSG00000257947
13578	ENSG00000249091	0.172807	1.44538	1.12056	1.28987	0.197096	0.39817	ENSG00000249091	RP11-733C7.1	ENSG00000249091
6978	ENSG00000138772	3.65264	1.4453	0.583472	2.47707	0.0132467	0.0520755	ENSG00000138772	ANXA3	ENSG00000138772
10148	ENSG00000118491	1.15073	1.44529	0.81395	1.77564	0.0757915	0.204879	ENSG00000118491	ZC2HC1B	ENSG00000118491
12105	ENSG00000275345	0.227698	1.4452	0.981852	1.47191	0.141044	0.319647	ENSG00000275345	RP11-697E2.11	ENSG00000275345
5036	ENSG00000242110	11.8655	1.44498	0.457723	3.1569	0.00159457	0.00868591	ENSG00000242110	AMACR	ENSG00000242110
2011	ENSG00000228288	7.65565	1.44487	0.259721	5.56319	2.65e-08	3.61e-07	ENSG00000228288	PCAT6	ENSG00000228288
437	ENSG00000117298	245.405	1.44452	0.129361	11.1666	5.94e-29	3.73e-27	ENSG00000117298	ECE1	ENSG00000117298
13123	ENSG00000258954	0.141446	1.4439	1.07524	1.34286	0.179318	0.374842	ENSG00000258954	RP11-692C24.1	ENSG00000258954
28665	ENSG00000254369	0.091545	1.44325	1.59138	0.906916	0.364451	NA	ENSG00000254369	HOXA-AS3	ENSG00000254369
10567	ENSG00000254321	0.148183	1.44191	0.846957	1.70246	0.0886691	0.230203	ENSG00000254321	RP11-495O10.1	ENSG00000254321
2619	ENSG00000263105	11.5114	1.44124	0.299897	4.80578	1.54e-06	1.61e-05	ENSG00000263105	RP11-95P2.3	ENSG00000263105
13915	ENSG00000127362	0.141355	1.441	1.15396	1.24874	0.211758	0.41743	ENSG00000127362	TAS2R3	ENSG00000127362
903	ENSG00000118369	26.7212	1.44094	0.176926	8.14433	3.81e-16	1.16e-14	ENSG00000118369	USP35	ENSG00000118369
3521	ENSG00000139178	28.6768	1.43981	0.359432	4.00579	6.18e-05	0.000481566	ENSG00000139178	C1RL	ENSG00000139178
3858	ENSG00000182179	14.2208	1.43893	0.380081	3.78585	0.000153186	0.00108922	ENSG00000182179	UBA7	ENSG00000182179
1238	ENSG00000236676	242.782	1.43876	0.203766	7.06086	1.65e-12	3.67e-11	ENSG00000236676	RP5-837I24.4	ENSG00000236676
9351	ENSG00000277067	2.03018	1.43863	0.75012	1.91787	0.0551278	0.161727	ENSG00000277067	CH507-254M2.1	ENSG00000277067
29953	ENSG00000259018	0.0581528	1.43755	2.12477	0.676567	0.498681	NA	ENSG00000259018	RP11-124D2.3	ENSG00000259018
3613	ENSG00000100053	1.5095	1.43682	0.364887	3.9377	8.23e-05	0.000624609	ENSG00000100053	CRYBB3	ENSG00000100053
738	ENSG00000271850	54.836	1.43631	0.16131	8.90401	5.39e-19	2e-17	ENSG00000271850	RP11-16D22.2	ENSG00000271850
3071	ENSG00000086696	2.22222	1.43575	0.328425	4.3716	1.23e-05	0.000110173	ENSG00000086696	HSD17B2	ENSG00000086696
4454	ENSG00000187634	2.15983	1.43512	0.417969	3.43355	0.000595727	0.00366906	ENSG00000187634	SAMD11	ENSG00000187634
2894	ENSG00000272173	1.99829	1.43418	0.316888	4.52583	6.02e-06	5.7e-05	ENSG00000272173	U47924.31	ENSG00000272173
8914	ENSG00000262180	0.305805	1.43382	0.715232	2.00469	0.0449963	0.138472	ENSG00000262180	OCLM	ENSG00000262180
8617	ENSG00000118004	3.31438	1.43284	0.692613	2.06875	0.0385698	0.122786	ENSG00000118004	COLEC11	ENSG00000118004
6025	ENSG00000115165	4.20475	1.43277	0.51429	2.78592	0.00533768	0.0243026	ENSG00000115165	CYTIP	ENSG00000115165
10434	ENSG00000267272	0.925998	1.43245	0.831608	1.72251	0.084978	0.223394	ENSG00000267272	LINC01140	ENSG00000267272
12376	ENSG00000225411	0.169757	1.43241	0.99516	1.43938	0.150043	0.332577	ENSG00000225411	RP11-764K9.1	ENSG00000225411
2240	ENSG00000188089	9.15305	1.43218	0.272395	5.25774	1.46e-07	1.79e-06	ENSG00000188089	PLA2G4E	ENSG00000188089
14424	ENSG00000260780	0.207282	1.43151	1.20173	1.19121	0.23357	0.444211	ENSG00000260780	RP11-580I1.1	ENSG00000260780
9209	ENSG00000254665	0.880431	1.43138	0.736556	1.94334	0.0519755	0.154826	ENSG00000254665	RP11-152H18.3	ENSG00000254665
11599	ENSG00000248736	0.22445	1.43132	0.929454	1.53996	0.123571	0.292248	ENSG00000248736	RP11-35O7.1	ENSG00000248736
28857	ENSG00000204071	0.084045	1.43104	2.53046	0.565528	0.571715	NA	ENSG00000204071	TCEAL6	ENSG00000204071
15558	ENSG00000174950	0.25803	1.43094	1.33709	1.07019	0.284534	0.50166	ENSG00000174950	CD164L2	ENSG00000174950
7088	ENSG00000175463	1.6588	1.43038	0.584642	2.44659	0.0144215	0.0558141	ENSG00000175463	TBC1D10C	ENSG00000175463
7307	ENSG00000267493	1.24994	1.42999	0.598904	2.38768	0.0169553	0.0636538	ENSG00000267493	CIRBP-AS1	ENSG00000267493
6414	ENSG00000261514	0.636685	1.42992	0.537804	2.65881	0.00784164	0.0335379	ENSG00000261514	RP11-527L4.2	ENSG00000261514
1608	ENSG00000026652	40.7477	1.42982	0.228809	6.24896	4.13e-10	7.05e-09	ENSG00000026652	AGPAT4	ENSG00000026652
13408	ENSG00000256072	1.81841	1.42974	1.09215	1.3091	0.190501	0.389791	ENSG00000256072	RP11-335I12.2	ENSG00000256072
6006	ENSG00000105376	0.59735	1.4296	0.511667	2.794	0.00520605	0.0237749	ENSG00000105376	ICAM5	ENSG00000105376
754	ENSG00000109586	92.3721	1.4295	0.162116	8.81776	1.17e-18	4.25e-17	ENSG00000109586	GALNT7	ENSG00000109586
2904	ENSG00000230205	2.66975	1.42939	0.316482	4.5165	6.29e-06	5.94e-05	ENSG00000230205	RP11-631F7.2	ENSG00000230205
4369	ENSG00000154016	2.04412	1.4291	0.411133	3.47599	0.000508966	0.00319569	ENSG00000154016	GRAP	ENSG00000154016
4487	ENSG00000187980	2.33736	1.42902	0.417891	3.41959	0.000627148	0.00383417	ENSG00000187980	PLA2G2C	ENSG00000187980
781	ENSG00000126970	194.69	1.42884	0.163644	8.73136	2.52e-18	8.84e-17	ENSG00000126970	ZC4H2	ENSG00000126970
3107	ENSG00000266977	24.731	1.42858	0.329052	4.3415	1.42e-05	0.000124943	ENSG00000266977	CTC-459F4.5	ENSG00000266977
12612	ENSG00000270885	5.6976	1.42839	1.01427	1.4083	0.159043	0.34593	ENSG00000270885	RASL10B	ENSG00000270885
2552	ENSG00000002587	35.4826	1.42834	0.292508	4.88307	1.04e-06	1.12e-05	ENSG00000002587	HS3ST1	ENSG00000002587
28186	ENSG00000249727	0.0841457	1.4274	2.27813	0.626564	0.530945	NA	ENSG00000249727	RP11-273B19.2	ENSG00000249727
29497	ENSG00000273760	0.0502192	1.42726	3.10485	0.459687	0.645741	NA	ENSG00000273760	CH17-360D5.3	ENSG00000273760
20690	ENSG00000274611	0.158134	1.42696	2.43439	0.586168	0.557763	0.739539	ENSG00000274611	TBC1D3	ENSG00000274611
5873	ENSG00000264424	1.62974	1.42638	0.502901	2.8363	0.00456402	0.0213179	ENSG00000264424	MYH4	ENSG00000264424
11139	ENSG00000275302	0.895691	1.42517	0.884402	1.61145	0.107081	0.263708	ENSG00000275302	CCL4	ENSG00000275302
2708	ENSG00000259437	9.47907	1.42499	0.302299	4.71384	2.43e-06	2.46e-05	ENSG00000259437	RP11-798K3.4	ENSG00000259437
12779	ENSG00000196337	0.28939	1.42481	1.02747	1.38672	0.165527	0.355328	ENSG00000196337	CGB7	ENSG00000196337
1946	ENSG00000006747	4.77779	1.42412	0.251595	5.66036	1.51e-08	2.13e-07	ENSG00000006747	SCIN	ENSG00000006747
1257	ENSG00000152208	170.736	1.42315	0.203291	7.00058	2.55e-12	5.56e-11	ENSG00000152208	GRID2	ENSG00000152208
5864	ENSG00000166090	1.77944	1.42308	0.501388	2.83827	0.00453587	0.0212189	ENSG00000166090	IL25	ENSG00000166090
7458	ENSG00000261012	0.620566	1.42172	0.606461	2.34429	0.0190634	0.0701189	ENSG00000261012	RP11-116D2.1	ENSG00000261012
5878	ENSG00000267397	0.717544	1.42123	0.501276	2.83522	0.00457947	0.0213719	ENSG00000267397	RP11-873E20.1	ENSG00000267397
12419	ENSG00000261513	0.297781	1.42059	0.991662	1.43253	0.151992	0.33573	ENSG00000261513	RP11-432I5.8	ENSG00000261513
27613	ENSG00000274415	0.0948979	1.42049	1.49236	0.951844	0.341176	NA	ENSG00000274415	RP11-433J22.2	ENSG00000274415
2113	ENSG00000214870	25.7022	1.42043	0.261867	5.42425	5.82e-08	7.56e-07	ENSG00000214870	AC004540.5	ENSG00000214870
487	ENSG00000130787	158.323	1.41951	0.13221	10.7368	6.83e-27	3.85e-25	ENSG00000130787	HIP1R	ENSG00000130787
2853	ENSG00000238113	4.15639	1.41943	0.310685	4.56873	4.91e-06	4.72e-05	ENSG00000238113	LINC01410	ENSG00000238113
12450	ENSG00000237576	0.27495	1.41885	0.993048	1.42878	0.153068	0.337236	ENSG00000237576	AC097495.2	ENSG00000237576
11366	ENSG00000162373	3.52369	1.41794	0.900172	1.57519	0.115213	0.278052	ENSG00000162373	BEND5	ENSG00000162373
12601	ENSG00000253894	0.125973	1.41727	1.00546	1.40957	0.158666	0.34542	ENSG00000253894	RP11-45K10.2	ENSG00000253894
6985	ENSG00000238129	3.54655	1.41632	0.57214	2.47547	0.013306	0.0522579	ENSG00000238129	RP3-410C9.2	ENSG00000238129
16208	ENSG00000236154	0.176149	1.41544	1.41493	1.00036	0.317137	0.536743	ENSG00000236154	RP11-343J3.2	ENSG00000236154
7522	ENSG00000236842	0.378274	1.41483	0.60787	2.32753	0.0199373	0.0727092	ENSG00000236842	RP11-399K21.10	ENSG00000236842
2821	ENSG00000259219	2.7624	1.41346	0.307332	4.59912	4.24e-06	4.13e-05	ENSG00000259219	CTD-3076O17.2	ENSG00000259219
1004	ENSG00000234953	136.075	1.41245	0.18083	7.81089	5.68e-15	1.55e-13	ENSG00000234953	RP5-837I24.2	ENSG00000234953
2247	ENSG00000237654	8.27707	1.41216	0.268958	5.25047	1.52e-07	1.85e-06	ENSG00000237654	AP003025.2	ENSG00000237654
8059	ENSG00000140505	0.611732	1.41163	0.642258	2.19791	0.0279555	0.0951639	ENSG00000140505	CYP1A2	ENSG00000140505
5389	ENSG00000235009	0.849957	1.41113	0.468041	3.01498	0.00256995	0.013082	ENSG00000235009	AC093822.1	ENSG00000235009
7265	ENSG00000254092	2.4057	1.41102	0.588831	2.39631	0.0165612	0.0625334	ENSG00000254092	RP11-369E15.3	ENSG00000254092
1751	ENSG00000136457	12.2475	1.41094	0.236152	5.9747	2.31e-09	3.61e-08	ENSG00000136457	CHAD	ENSG00000136457
1185	ENSG00000109944	47.7769	1.40964	0.195397	7.21423	5.42e-13	1.26e-11	ENSG00000109944	C11orf63	ENSG00000109944
28432	ENSG00000248383	0.0557877	1.40962	2.3626	0.59664	0.550748	NA	ENSG00000248383	PCDHAC1	ENSG00000248383
1489	ENSG00000182752	81.2421	1.40884	0.216708	6.50112	7.97e-11	1.47e-09	ENSG00000182752	PAPPA	ENSG00000182752
1892	ENSG00000110628	99.8841	1.40852	0.245548	5.73622	9.68e-09	1.4e-07	ENSG00000110628	SLC22A18	ENSG00000110628
17124	ENSG00000105880	0.148757	1.40744	1.5478	0.909315	0.363184	0.581807	ENSG00000105880	DLX5	ENSG00000105880
2632	ENSG00000115271	25.1762	1.40655	0.294025	4.78376	1.72e-06	1.79e-05	ENSG00000115271	GCA	ENSG00000115271
5776	ENSG00000205038	5.00075	1.40651	0.490575	2.86707	0.00414288	0.0196758	ENSG00000205038	PKHD1L1	ENSG00000205038
2338	ENSG00000253853	6.11811	1.4064	0.275176	5.11093	3.21e-07	3.76e-06	ENSG00000253853	GS1-57L11.1	ENSG00000253853
1764	ENSG00000272927	12.1645	1.40617	0.236312	5.95047	2.67e-09	4.16e-08	ENSG00000272927	RP11-1191J2.5	ENSG00000272927
3874	ENSG00000153823	81.8728	1.40584	0.372252	3.77658	0.000158996	0.00112586	ENSG00000153823	PID1	ENSG00000153823
14566	ENSG00000255882	0.150374	1.40448	1.19304	1.17723	0.239102	0.450299	ENSG00000255882	RP11-290C10.1	ENSG00000255882
1218	ENSG00000249875	13.5554	1.40437	0.197317	7.11736	1.1e-12	2.48e-11	ENSG00000249875	RP11-51M24.1	ENSG00000249875
5563	ENSG00000150540	8.45237	1.40377	0.475674	2.95111	0.0031663	0.0156135	ENSG00000150540	HNMT	ENSG00000150540
3616	ENSG00000196557	6.4597	1.40334	0.356575	3.93562	8.3e-05	0.000629516	ENSG00000196557	CACNA1H	ENSG00000196557
967	ENSG00000158806	7.20959	1.40325	0.176795	7.9372	2.07e-15	5.87e-14	ENSG00000158806	NPM2	ENSG00000158806
289	ENSG00000070371	599.099	1.40311	0.107529	13.0486	6.47e-39	6.14e-37	ENSG00000070371	CLTCL1	ENSG00000070371
30712	ENSG00000268565	0.115893	1.4031	1.17693	1.19217	0.233196	NA	ENSG00000268565	AC005339.2	ENSG00000268565
7794	ENSG00000127533	0.656448	1.40265	0.622067	2.25482	0.0241447	0.0849805	ENSG00000127533	F2RL3	ENSG00000127533
769	ENSG00000073350	29.2968	1.40226	0.15975	8.77782	1.67e-18	5.95e-17	ENSG00000073350	LLGL2	ENSG00000073350
4803	ENSG00000229901	0.84675	1.40217	0.429441	3.26512	0.00109418	0.00624806	ENSG00000229901	RP11-399E6.4	ENSG00000229901
14683	ENSG00000171405	0.259814	1.40177	1.20629	1.16205	0.245214	0.45813	ENSG00000171405	XAGE5	ENSG00000171405
3367	ENSG00000166265	23.6791	1.40119	0.339951	4.12173	3.76e-05	0.000306376	ENSG00000166265	CYYR1	ENSG00000166265
9978	ENSG00000269486	0.752101	1.40069	0.776411	1.80406	0.0712218	0.195807	ENSG00000269486	CTC-360G5.9	ENSG00000269486
6095	ENSG00000264254	0.701871	1.39985	0.506705	2.76266	0.0057333	0.0258041	ENSG00000264254	CTD-3096M3.1	ENSG00000264254
12251	ENSG00000231533	4.69996	1.39952	0.961579	1.45544	0.145547	0.325903	ENSG00000231533	RP1-232L24.3	ENSG00000231533
8866	ENSG00000261121	0.272598	1.39831	0.694031	2.01476	0.0439297	0.135921	ENSG00000261121	RP11-496D24.2	ENSG00000261121
706	ENSG00000246316	20.5455	1.39772	0.153757	9.09043	9.86e-20	3.83e-18	ENSG00000246316	RP11-492A10.1	ENSG00000246316
2600	ENSG00000236206	4.55322	1.39635	0.289085	4.83025	1.36e-06	1.44e-05	ENSG00000236206	RP11-306I1.2	ENSG00000236206
1656	ENSG00000224658	73.8141	1.39499	0.227331	6.13636	8.44e-10	1.4e-08	ENSG00000224658	RP11-631F7.1	ENSG00000224658
6905	ENSG00000255145	304.698	1.39455	0.55791	2.49959	0.0124336	0.049396	ENSG00000255145	STX17-AS1	ENSG00000255145
2321	ENSG00000281128	6.61002	1.39454	0.271365	5.13898	2.76e-07	3.26e-06	ENSG00000281128	PTENP1-AS	ENSG00000281128
4630	ENSG00000129244	2.81205	1.39378	0.4165	3.34642	0.000818622	0.0048502	ENSG00000129244	ATP1B2	ENSG00000129244
29940	ENSG00000211878	0.0838438	1.39363	1.73593	0.802815	0.422082	NA	ENSG00000211878	TRAJ11	ENSG00000211878
11280	ENSG00000205108	0.209792	1.39358	0.877485	1.58815	0.112253	0.272995	ENSG00000205108	FAM205A	ENSG00000205108
2447	ENSG00000114405	6.58381	1.39305	0.279434	4.98525	6.19e-07	6.94e-06	ENSG00000114405	C3orf14	ENSG00000114405
11068	ENSG00000282012	0.210962	1.39204	0.858645	1.6212	0.104974	0.260197	ENSG00000282012	LL22NC03-N95F10.1	ENSG00000282012
15080	ENSG00000273293	0.271765	1.39191	1.24465	1.11832	0.263431	0.479206	ENSG00000273293	RP11-445N20.3	ENSG00000273293
2233	ENSG00000213186	11.5476	1.39186	0.264403	5.26415	1.41e-07	1.73e-06	ENSG00000213186	TRIM59	ENSG00000213186
4747	ENSG00000228792	1.23687	1.39139	0.422305	3.29474	0.000985121	0.00569283	ENSG00000228792	RP11-354K1.2	ENSG00000228792
28098	ENSG00000251058	0.0976821	1.3911	1.223	1.13745	0.255351	NA	ENSG00000251058	RP11-68L1.1	ENSG00000251058
5299	ENSG00000265670	0.67734	1.39108	0.456733	3.04572	0.00232121	0.0120165	ENSG00000265670	RP11-25I11.1	ENSG00000265670
2492	ENSG00000172771	6.62881	1.39065	0.281075	4.9476	7.51e-07	8.27e-06	ENSG00000172771	EFCAB12	ENSG00000172771
29709	ENSG00000258185	0.0828719	1.39061	2.87469	0.483745	0.628567	NA	ENSG00000258185	RP11-202H2.1	ENSG00000258185
7290	ENSG00000226063	0.361976	1.3902	0.581432	2.39099	0.0168031	0.0632293	ENSG00000226063	AC009531.2	ENSG00000226063
1430	ENSG00000283897	5.31455	1.39003	0.21045	6.60501	3.97e-11	7.62e-10	ENSG00000283897	NA	NA
8933	ENSG00000284070	0.320782	1.38982	0.694424	2.0014	0.0453489	0.13926	ENSG00000284070	NA	NA
2671	ENSG00000133116	3.29854	1.38918	0.292825	4.74405	2.09e-06	2.15e-05	ENSG00000133116	KL	ENSG00000133116
9634	ENSG00000170915	1.81595	1.38918	0.744774	1.86523	0.0621492	0.176964	ENSG00000170915	PAQR8	ENSG00000170915
2324	ENSG00000125170	7.74859	1.38879	0.270432	5.13546	2.81e-07	3.32e-06	ENSG00000125170	DOK4	ENSG00000125170
567	ENSG00000248309	301.14	1.38861	0.138577	10.0205	1.24e-23	5.99e-22	ENSG00000248309	MEF2C-AS1	ENSG00000248309
4779	ENSG00000261348	1.16118	1.38851	0.423519	3.2785	0.00104362	0.00599048	ENSG00000261348	RP11-510M2.1	ENSG00000261348
1662	ENSG00000151468	35.6729	1.38823	0.226641	6.12525	9.05e-10	1.49e-08	ENSG00000151468	CCDC3	ENSG00000151468
11432	ENSG00000266554	0.240079	1.38821	0.887368	1.56441	0.117721	0.282481	ENSG00000266554	LINC01443	ENSG00000266554
10069	ENSG00000234197	0.260966	1.3878	0.775627	1.78926	0.0735726	0.200441	ENSG00000234197	ETV5-AS1	ENSG00000234197
2669	ENSG00000242265	2.68509	1.3876	0.292283	4.74747	2.06e-06	2.12e-05	ENSG00000242265	PEG10	ENSG00000242265
14016	ENSG00000229950	0.13522	1.38691	1.12132	1.23686	0.216141	0.423027	ENSG00000229950	TFAP2A-AS1	ENSG00000229950
2538	ENSG00000145555	108.303	1.38688	0.283191	4.89732	9.72e-07	1.05e-05	ENSG00000145555	MYO10	ENSG00000145555
1435	ENSG00000042832	19.6583	1.38643	0.210197	6.59587	4.23e-11	8.08e-10	ENSG00000042832	TG	ENSG00000042832
13514	ENSG00000140093	0.142237	1.38614	1.06893	1.29676	0.194715	0.395268	ENSG00000140093	SERPINA10	ENSG00000140093
8763	ENSG00000197238	0.57661	1.38473	0.679757	2.03709	0.0416406	0.130353	ENSG00000197238	HIST1H4J	ENSG00000197238
27870	ENSG00000239819	0.0627138	1.3844	2.61831	0.528737	0.596988	NA	ENSG00000239819	IGKV1D-8	ENSG00000239819
2995	ENSG00000278916	1.83701	1.38352	0.311532	4.44101	8.95e-06	8.2e-05	ENSG00000278916	CEP83-AS1	ENSG00000278916
3453	ENSG00000277423	0.9333	1.38342	0.341472	4.05135	5.09e-05	0.000404547	ENSG00000277423	RP11-173P15.9	ENSG00000277423
14712	ENSG00000236076	0.187344	1.3834	1.19403	1.1586	0.24662	0.459922	ENSG00000236076	LINC01072	ENSG00000236076
2845	ENSG00000204869	2.008	1.38316	0.302337	4.57491	4.76e-06	4.59e-05	ENSG00000204869	IGFL4	ENSG00000204869
870	ENSG00000258700	59.2091	1.38314	0.166861	8.28916	1.14e-16	3.6e-15	ENSG00000258700	LINC00871	ENSG00000258700
9563	ENSG00000260262	0.661782	1.38282	0.737042	1.87618	0.0606308	0.173923	ENSG00000260262	RP11-440L14.3	ENSG00000260262
5573	ENSG00000139899	0.744138	1.38177	0.469	2.9462	0.003217	0.0158351	ENSG00000139899	CBLN3	ENSG00000139899
1768	ENSG00000100234	2416.55	1.38053	0.232531	5.93698	2.9e-09	4.5e-08	ENSG00000100234	TIMP3	ENSG00000100234
8865	ENSG00000136999	0.433049	1.38052	0.685116	2.01501	0.0439034	0.135855	ENSG00000136999	NOV	ENSG00000136999
1249	ENSG00000262528	10.6448	1.37971	0.195836	7.0452	1.85e-12	4.07e-11	ENSG00000262528	LA16c-349E10.1	ENSG00000262528
5285	ENSG00000273117	1.0358	1.37963	0.451831	3.05342	0.00226249	0.0117435	ENSG00000273117	AC144652.1	ENSG00000273117
13223	ENSG00000264230	0.243518	1.37962	1.03575	1.332	0.182859	0.37932	ENSG00000264230	ANXA8L1	ENSG00000264230
1542	ENSG00000277481	92.6301	1.3796	0.215175	6.41155	1.44e-10	2.56e-09	ENSG00000277481	PKD1L3	ENSG00000277481
3887	ENSG00000149218	11.5879	1.3788	0.365793	3.76936	0.000163669	0.00115515	ENSG00000149218	ENDOD1	ENSG00000149218
6579	ENSG00000272438	0.530919	1.37872	0.530207	2.60035	0.00931291	0.0388314	ENSG00000272438	RP11-54O7.16	ENSG00000272438
28999	ENSG00000254120	0.0347446	1.37841	3.32479	0.414586	0.678445	NA	ENSG00000254120	RP11-705O24.2	ENSG00000254120
1757	ENSG00000074047	19.6147	1.37802	0.231012	5.96513	2.44e-09	3.82e-08	ENSG00000074047	GLI2	ENSG00000074047
1056	ENSG00000115762	226.652	1.37731	0.179641	7.667	1.76e-14	4.57e-13	ENSG00000115762	PLEKHB2	ENSG00000115762
1586	ENSG00000144406	24.1122	1.37658	0.21826	6.30704	2.84e-10	4.92e-09	ENSG00000144406	UNC80	ENSG00000144406
3252	ENSG00000251259	5.01628	1.37655	0.326613	4.21463	2.5e-05	0.000210999	ENSG00000251259	AC004069.2	ENSG00000251259
3002	ENSG00000167619	4.31366	1.37595	0.31052	4.43111	9.38e-06	8.57e-05	ENSG00000167619	TMEM145	ENSG00000167619
9739	ENSG00000231194	0.493101	1.37565	0.744954	1.84663	0.0648011	0.182526	ENSG00000231194	FARP1-AS1	ENSG00000231194
2533	ENSG00000226308	4.05894	1.37549	0.280688	4.90044	9.56e-07	1.04e-05	ENSG00000226308	RP4-813D12.3	ENSG00000226308
5096	ENSG00000117834	3.06496	1.37539	0.439682	3.12815	0.00175913	0.00946949	ENSG00000117834	SLC5A9	ENSG00000117834
2539	ENSG00000119698	22.4249	1.37531	0.280918	4.89579	9.79e-07	1.06e-05	ENSG00000119698	PPP4R4	ENSG00000119698
13231	ENSG00000225798	0.154002	1.3733	1.03148	1.33139	0.183062	0.379545	ENSG00000225798	AC025918.2	ENSG00000225798
6681	ENSG00000244731	1.5603	1.37281	0.534494	2.56842	0.0102163	0.0419414	ENSG00000244731	C4A	ENSG00000244731
2356	ENSG00000211448	21.1338	1.37264	0.269694	5.08962	3.59e-07	4.18e-06	ENSG00000211448	DIO2	ENSG00000211448
3302	ENSG00000235427	27.2837	1.37233	0.328877	4.17278	3.01e-05	0.000249981	ENSG00000235427	AC006159.5	ENSG00000235427
6153	ENSG00000204021	0.635985	1.37196	0.500872	2.73914	0.00616011	0.0274637	ENSG00000204021	LIPK	ENSG00000204021
14752	ENSG00000204709	0.141339	1.37185	1.18779	1.15495	0.248109	0.46137	ENSG00000204709	LINC01556	ENSG00000204709
4066	ENSG00000246763	1.40745	1.37175	0.375095	3.65708	0.000255104	0.00172087	ENSG00000246763	RGMB-AS1	ENSG00000246763
14160	ENSG00000223572	0.238897	1.37122	1.12342	1.22058	0.222247	0.430574	ENSG00000223572	CKMT1A	ENSG00000223572
5594	ENSG00000242268	2.2241	1.37103	0.466424	2.93946	0.00328788	0.0161232	ENSG00000242268	RP11-368I23.2	ENSG00000242268
30330	ENSG00000283025	0.0875956	1.37028	2.04147	0.671224	0.502078	NA	ENSG00000283025	RP11-477N12.5	ENSG00000283025
760	ENSG00000063127	80.7315	1.37019	0.155726	8.79875	1.38e-18	4.99e-17	ENSG00000063127	SLC6A16	ENSG00000063127
10986	ENSG00000122176	1.66816	1.36992	0.840401	1.63008	0.103085	0.257357	ENSG00000122176	FMOD	ENSG00000122176
9914	ENSG00000276308	0.32677	1.3697	0.75371	1.81728	0.0691744	0.191405	ENSG00000276308	RP11-116D17.4	ENSG00000276308
4527	ENSG00000273203	1.51216	1.3693	0.403285	3.39536	0.000685381	0.00415317	ENSG00000273203	AC006946.16	ENSG00000273203
447	ENSG00000197077	184.097	1.36866	0.123511	11.0813	1.55e-28	9.49e-27	ENSG00000197077	KIAA1671	ENSG00000197077
27954	ENSG00000162992	0.0528886	1.36828	3.04997	0.448621	0.653705	NA	ENSG00000162992	NEUROD1	ENSG00000162992
12296	ENSG00000224959	0.293598	1.36745	0.943105	1.44994	0.147075	0.32811	ENSG00000224959	AC017002.2	ENSG00000224959
7763	ENSG00000258793	0.502186	1.36742	0.603437	2.26605	0.0234483	0.0828482	ENSG00000258793	RP11-404P21.3	ENSG00000258793
29194	ENSG00000233198	0.086924	1.36731	1.59851	0.855364	0.39235	NA	ENSG00000233198	RNF224	ENSG00000233198
8256	ENSG00000126353	0.293101	1.3671	0.634097	2.15598	0.0310849	0.103285	ENSG00000126353	CCR7	ENSG00000126353
7042	ENSG00000253199	0.819268	1.36685	0.555426	2.46091	0.0138584	0.053985	ENSG00000253199	RP11-421P23.1	ENSG00000253199
10401	ENSG00000230790	0.202116	1.36669	0.790902	1.72801	0.0839862	0.221508	ENSG00000230790	AC012456.4	ENSG00000230790
8511	ENSG00000244278	0.322717	1.36659	0.651602	2.09728	0.0359685	0.115931	ENSG00000244278	AP000235.3	ENSG00000244278
1370	ENSG00000115648	412.045	1.36599	0.203259	6.72044	1.81e-11	3.63e-10	ENSG00000115648	MLPH	ENSG00000115648
13851	ENSG00000271216	0.34936	1.36589	1.08755	1.25594	0.209138	0.4142	ENSG00000271216	LINC01050	ENSG00000271216
3337	ENSG00000267750	2.65008	1.36564	0.329807	4.14073	3.46e-05	0.000284755	ENSG00000267750	RUNDC3A-AS1	ENSG00000267750
4191	ENSG00000174567	0.843311	1.36486	0.380958	3.58271	0.000340055	0.00222581	ENSG00000174567	GOLT1A	ENSG00000174567
29986	ENSG00000258842	0.0665818	1.36466	1.52183	0.896719	0.369869	NA	ENSG00000258842	RP11-355I22.5	ENSG00000258842
8146	ENSG00000111537	0.342463	1.3646	0.626784	2.17714	0.0294699	0.0992301	ENSG00000111537	IFNG	ENSG00000111537
620	ENSG00000072840	65.1303	1.36451	0.141297	9.65703	4.59e-22	2.03e-20	ENSG00000072840	EVC	ENSG00000072840
5454	ENSG00000258044	3.10332	1.36436	0.456336	2.98982	0.00279143	0.0140401	ENSG00000258044	RP11-530C5.2	ENSG00000258044
11152	ENSG00000228999	2.44615	1.36426	0.847759	1.60926	0.10756	0.26458	ENSG00000228999	AC068490.1	ENSG00000228999
1976	ENSG00000106565	184.317	1.36425	0.242563	5.62432	1.86e-08	2.59e-07	ENSG00000106565	TMEM176B	ENSG00000106565
10666	ENSG00000235819	0.990332	1.3628	0.807542	1.68758	0.0914912	0.235307	ENSG00000235819	RP11-359J6.1	ENSG00000235819
30756	ENSG00000266976	0.10438	1.36211	1.24727	1.09208	0.274799	NA	ENSG00000266976	AC079466.1	ENSG00000266976
1615	ENSG00000234465	11.2144	1.36199	0.218794	6.225	4.82e-10	8.18e-09	ENSG00000234465	PINLYP	ENSG00000234465
28197	ENSG00000126545	0.0735599	1.36167	2.57786	0.528215	0.59735	NA	ENSG00000126545	CSN1S1	ENSG00000126545
4689	ENSG00000229924	0.943048	1.36164	0.409889	3.32197	0.000893858	0.00522933	ENSG00000229924	FAM90A26	ENSG00000229924
11909	ENSG00000224795	1.7007	1.36141	0.908988	1.49772	0.134207	0.309128	ENSG00000224795	NTM-AS1	ENSG00000224795
29943	ENSG00000211881	0.0684356	1.36125	2.31458	0.588118	0.556453	NA	ENSG00000211881	TRAJ8	ENSG00000211881
5249	ENSG00000101306	1.35832	1.3612	0.443541	3.06893	0.00214828	0.0112272	ENSG00000101306	MYLK2	ENSG00000101306
29543	ENSG00000107807	0.0771285	1.36119	2.28816	0.594885	0.55192	NA	ENSG00000107807	TLX1	ENSG00000107807
2744	ENSG00000132688	128.22	1.36115	0.291032	4.67698	2.91e-06	2.91e-05	ENSG00000132688	NES	ENSG00000132688
4933	ENSG00000241754	4.13839	1.35985	0.423793	3.20876	0.00133308	0.00741317	ENSG00000241754	RP11-280H21.1	ENSG00000241754
200	ENSG00000221955	54.4096	1.35984	0.092527	14.6967	6.77e-49	9.29e-47	ENSG00000221955	SLC12A8	ENSG00000221955
420	ENSG00000165716	38.7459	1.35959	0.119873	11.342	8.13e-30	5.31e-28	ENSG00000165716	FAM69B	ENSG00000165716
1628	ENSG00000163545	14.3611	1.35859	0.219435	6.19132	5.97e-10	1.01e-08	ENSG00000163545	NUAK2	ENSG00000163545
11258	ENSG00000257446	2.33366	1.35845	0.853979	1.59073	0.11167	0.272125	ENSG00000257446	ZNF878	ENSG00000257446
14058	ENSG00000187690	0.146958	1.35835	1.10217	1.23243	0.21779	0.424984	ENSG00000187690	CXorf67	ENSG00000187690
1547	ENSG00000145757	23.9464	1.35832	0.21211	6.40384	1.52e-10	2.69e-09	ENSG00000145757	SPATA9	ENSG00000145757
13670	ENSG00000145423	0.23897	1.35729	1.06072	1.27959	0.200689	0.402743	ENSG00000145423	SFRP2	ENSG00000145423
15613	ENSG00000154114	97.9061	1.35641	1.27442	1.06434	0.287177	0.504481	ENSG00000154114	TBCEL	ENSG00000154114
1233	ENSG00000163749	33.1454	1.35601	0.191921	7.06544	1.6e-12	3.56e-11	ENSG00000163749	CCDC158	ENSG00000163749
6759	ENSG00000205890	0.718281	1.3536	0.532817	2.54045	0.0110709	0.0449324	ENSG00000205890	RP11-473M20.5	ENSG00000205890
10300	ENSG00000257702	0.519606	1.35329	0.774475	1.74737	0.080574	0.214551	ENSG00000257702	LBX2-AS1	ENSG00000257702
4402	ENSG00000137460	3.62812	1.35259	0.390784	3.46123	0.000537707	0.00335117	ENSG00000137460	FHDC1	ENSG00000137460
12286	ENSG00000001630	41.3768	1.35195	0.931096	1.452	0.146501	0.327106	ENSG00000001630	CYP51A1	ENSG00000001630
8029	ENSG00000275897	0.305437	1.35151	0.61296	2.20488	0.0274622	0.0938278	ENSG00000275897	RP11-94C24.13	ENSG00000275897
28028	ENSG00000225386	0.0814119	1.35122	2.28014	0.592605	0.553446	NA	ENSG00000225386	AC099754.1	ENSG00000225386
11322	ENSG00000274997	0.196946	1.35046	0.85351	1.58224	0.113594	0.275226	ENSG00000274997	HIST1H2AH	ENSG00000274997
10493	ENSG00000127318	0.176394	1.34898	0.787381	1.71325	0.0866661	0.226551	ENSG00000127318	IL22	ENSG00000127318
10509	ENSG00000283375	0.502802	1.34879	0.788189	1.71125	0.0870354	0.227198	ENSG00000283375	RP11-613D13.10	ENSG00000283375
5624	ENSG00000259775	0.596333	1.34876	0.460734	2.92743	0.00341777	0.0166708	ENSG00000259775	RP11-45P15.4	ENSG00000259775
2301	ENSG00000223658	7.80394	1.34858	0.260398	5.17893	2.23e-07	2.66e-06	ENSG00000223658	C1GALT1C1L	ENSG00000223658
640	ENSG00000253194	54.9355	1.34796	0.141106	9.55286	1.26e-21	5.41e-20	ENSG00000253194	RP11-351A11.1	ENSG00000253194
27912	ENSG00000224087	0.053728	1.34773	3.32581	0.405234	0.685305	NA	ENSG00000224087	AC018804.3	ENSG00000224087
30888	ENSG00000211651	0.0559267	1.34773	3.32581	0.405234	0.685305	NA	ENSG00000211651	IGLV1-44	ENSG00000211651
12403	ENSG00000258910	0.261465	1.34758	0.93946	1.43442	0.151453	0.334945	ENSG00000258910	RP11-19E11.1	ENSG00000258910
1498	ENSG00000226137	9.82107	1.34675	0.207761	6.48221	9.04e-11	1.66e-09	ENSG00000226137	BAIAP2-AS1	ENSG00000226137
3081	ENSG00000232939	2.03066	1.3466	0.308533	4.36452	1.27e-05	0.000113427	ENSG00000232939	RP11-406O23.2	ENSG00000232939
836	ENSG00000264458	27.4956	1.34652	0.158846	8.47694	2.31e-17	7.59e-16	ENSG00000264458	RP11-220C2.1	ENSG00000264458
2145	ENSG00000198915	8.07681	1.34616	0.250302	5.37815	7.53e-08	9.62e-07	ENSG00000198915	RASGEF1A	ENSG00000198915
7768	ENSG00000267532	1.35036	1.34548	0.593973	2.26521	0.0234996	0.0829888	ENSG00000267532	MIR497HG	ENSG00000267532
27518	ENSG00000261798	0.0686263	1.34505	2.09864	0.640915	0.521578	NA	ENSG00000261798	RP1-118J21.25	ENSG00000261798
882	ENSG00000185666	406.219	1.34454	0.163064	8.24549	1.64e-16	5.12e-15	ENSG00000185666	SYN3	ENSG00000185666
2208	ENSG00000225506	6.77247	1.34438	0.25399	5.29304	1.2e-07	1.49e-06	ENSG00000225506	CYP4A22-AS1	ENSG00000225506
1174	ENSG00000175175	230.351	1.34428	0.184736	7.27676	3.42e-13	7.99e-12	ENSG00000175175	PPM1E	ENSG00000175175
9641	ENSG00000279914	0.355971	1.34425	0.720969	1.8645	0.062251	0.177126	ENSG00000279914	CTA-992D9.10	ENSG00000279914
8567	ENSG00000230587	0.782205	1.34395	0.645805	2.08105	0.0374293	0.119837	ENSG00000230587	AC093609.1	ENSG00000230587
5935	ENSG00000274797	1.0371	1.34344	0.476788	2.8177	0.00483692	0.0223566	ENSG00000274797	RP11-407N8.5	ENSG00000274797
7127	ENSG00000114115	7.64856	1.3434	0.551433	2.4362	0.0148425	0.0571293	ENSG00000114115	RBP1	ENSG00000114115
5315	ENSG00000230990	2.15432	1.34312	0.44171	3.04072	0.00236014	0.0121813	ENSG00000230990	RP4-734C18.1	ENSG00000230990
15839	ENSG00000211862	0.125389	1.34311	1.28889	1.04207	0.297379	0.515038	ENSG00000211862	TRAJ27	ENSG00000211862
2763	ENSG00000007314	9.79351	1.3431	0.288994	4.6475	3.36e-06	3.34e-05	ENSG00000007314	SCN4A	ENSG00000007314
891	ENSG00000185842	348.101	1.34271	0.163864	8.19409	2.52e-16	7.77e-15	ENSG00000185842	DNAH14	ENSG00000185842
28958	ENSG00000223443	0.0900545	1.34243	1.59803	0.840051	0.40088	NA	ENSG00000223443	USP17L2	ENSG00000223443
2389	ENSG00000253693	49.3614	1.34208	0.265805	5.04911	4.44e-07	5.1e-06	ENSG00000253693	CTC-535M15.2	ENSG00000253693
6728	ENSG00000177294	0.484276	1.34131	0.525818	2.5509	0.0107446	0.0438087	ENSG00000177294	FBXO39	ENSG00000177294
2629	ENSG00000159398	4.00355	1.34116	0.279788	4.79349	1.64e-06	1.71e-05	ENSG00000159398	CES5A	ENSG00000159398
9738	ENSG00000254622	0.524047	1.34107	0.726177	1.84676	0.064782	0.182491	ENSG00000254622	NAV2-AS4	ENSG00000254622
2362	ENSG00000171798	12.9655	1.34028	0.263652	5.08353	3.7e-07	4.3e-06	ENSG00000171798	KNDC1	ENSG00000171798
11927	ENSG00000125900	0.217202	1.33989	0.895857	1.49565	0.134745	0.309917	ENSG00000125900	SIRPD	ENSG00000125900
1730	ENSG00000137834	226.829	1.33989	0.223147	6.0045	1.92e-09	3.04e-08	ENSG00000137834	SMAD6	ENSG00000137834
3989	ENSG00000272692	1.82821	1.3395	0.361638	3.70398	0.000212243	0.00145921	ENSG00000272692	RP11-399K21.14	ENSG00000272692
2851	ENSG00000256802	1.93591	1.33861	0.292959	4.56929	4.89e-06	4.71e-05	ENSG00000256802	RP11-680F8.1	ENSG00000256802
9405	ENSG00000279548	0.288414	1.33751	0.702262	1.90457	0.0568358	0.165783	ENSG00000279548	CTA-243E7.3	ENSG00000279548
2603	ENSG00000113946	3.82387	1.3371	0.276945	4.82804	1.38e-06	1.45e-05	ENSG00000113946	CLDN16	ENSG00000113946
6757	ENSG00000224713	0.571736	1.33674	0.526098	2.54086	0.011058	0.0448931	ENSG00000224713	AC025165.8	ENSG00000224713
1063	ENSG00000069974	73.7852	1.33571	0.174787	7.64194	2.14e-14	5.52e-13	ENSG00000069974	RAB27A	ENSG00000069974
1620	ENSG00000225498	5.8716	1.33558	0.214863	6.21596	5.1e-10	8.64e-09	ENSG00000225498	AC002064.5	ENSG00000225498
1242	ENSG00000109339	339.13	1.33548	0.189303	7.0547	1.73e-12	3.82e-11	ENSG00000109339	MAPK10	ENSG00000109339
10492	ENSG00000132692	0.251776	1.33528	0.779326	1.71338	0.086642	0.226531	ENSG00000132692	BCAN	ENSG00000132692
9877	ENSG00000261117	0.255809	1.33526	0.732425	1.82307	0.0682923	0.189673	ENSG00000261117	RP11-333O1.1	ENSG00000261117
6065	ENSG00000273523	0.415064	1.33349	0.480903	2.77288	0.00555629	0.0251311	ENSG00000273523	RP11-248G5.9	ENSG00000273523
14138	ENSG00000283440	0.18298	1.3334	1.08999	1.22331	0.221212	0.429238	ENSG00000283440	RP11-445H22.3	ENSG00000283440
8027	ENSG00000226978	0.3071	1.33291	0.604462	2.20512	0.0274455	0.093799	ENSG00000226978	MAGI2-AS2	ENSG00000226978
30002	ENSG00000258426	0.0687631	1.33284	1.75198	0.760766	0.446797	NA	ENSG00000258426	RP11-452D21.1	ENSG00000258426
5270	ENSG00000155926	12.6221	1.33223	0.434949	3.06296	0.00219161	0.0114091	ENSG00000155926	SLA	ENSG00000155926
4043	ENSG00000258292	13.3851	1.33212	0.363151	3.66822	0.000244242	0.00165719	ENSG00000258292	RP11-536G4.1	ENSG00000258292
1368	ENSG00000131398	11.676	1.33071	0.197961	6.72209	1.79e-11	3.59e-10	ENSG00000131398	KCNC3	ENSG00000131398
8109	ENSG00000184293	0.396768	1.33052	0.608676	2.18593	0.0288206	0.0974975	ENSG00000184293	CLECL1	ENSG00000184293
11130	ENSG00000006118	0.321785	1.33018	0.824653	1.61301	0.106742	0.263085	ENSG00000006118	TMEM132A	ENSG00000006118
2462	ENSG00000213085	4.75566	1.33009	0.267427	4.97367	6.57e-07	7.32e-06	ENSG00000213085	CFAP45	ENSG00000213085
28117	ENSG00000240354	0.0613744	1.32998	1.76821	0.752162	0.451954	NA	ENSG00000240354	RP11-774I5.1	ENSG00000240354
4049	ENSG00000272541	0.847896	1.3293	0.362602	3.66599	0.000246386	0.00166906	ENSG00000272541	XXbac-BPGBPG55C20.1	ENSG00000272541
1110	ENSG00000076770	132.376	1.32883	0.178195	7.45716	8.84e-14	2.18e-12	ENSG00000076770	MBNL3	ENSG00000076770
3324	ENSG00000149489	3.98638	1.32871	0.320305	4.14826	3.35e-05	0.000276504	ENSG00000149489	ROM1	ENSG00000149489
15163	ENSG00000260677	0.160628	1.32862	1.19676	1.11018	0.266923	0.482838	ENSG00000260677	RP11-546O6.4	ENSG00000260677
27714	ENSG00000232812	0.0898587	1.32847	1.61331	0.823443	0.410256	NA	ENSG00000232812	RP11-459K23.2	ENSG00000232812
1172	ENSG00000164638	9.65867	1.32842	0.182406	7.28277	3.27e-13	7.65e-12	ENSG00000164638	SLC29A4	ENSG00000164638
888	ENSG00000248242	106.116	1.32839	0.161737	8.21331	2.15e-16	6.65e-15	ENSG00000248242	RP11-556I14.2	ENSG00000248242
1668	ENSG00000085662	243.254	1.3283	0.217303	6.11265	9.8e-10	1.61e-08	ENSG00000085662	AKR1B1	ENSG00000085662
10868	ENSG00000105808	1.8632	1.32815	0.805131	1.64961	0.0990225	0.249943	ENSG00000105808	RASA4	ENSG00000105808
29928	ENSG00000211860	0.0677795	1.32787	1.74852	0.759424	0.447599	NA	ENSG00000211860	TRAJ29	ENSG00000211860
4225	ENSG00000197329	53.4449	1.32783	0.372507	3.56457	0.000364458	0.00236635	ENSG00000197329	PELI1	ENSG00000197329
2736	ENSG00000231210	8.63686	1.32745	0.283163	4.68793	2.76e-06	2.77e-05	ENSG00000231210	LINC01510	ENSG00000231210
1203	ENSG00000077616	32.007	1.32743	0.185304	7.16354	7.86e-13	1.79e-11	ENSG00000077616	NAALAD2	ENSG00000077616
474	ENSG00000176273	127.7	1.32725	0.12277	10.8108	3.06e-27	1.77e-25	ENSG00000176273	SLC35G1	ENSG00000176273
8627	ENSG00000087510	0.757974	1.3272	0.64202	2.06723	0.0387124	0.123109	ENSG00000087510	TFAP2C	ENSG00000087510
29663	ENSG00000170477	0.0829777	1.32645	1.60397	0.826982	0.408247	NA	ENSG00000170477	KRT4	ENSG00000170477
2343	ENSG00000232212	5.4396	1.32531	0.259604	5.10513	3.31e-07	3.87e-06	ENSG00000232212	RP11-398M15.1	ENSG00000232212
8720	ENSG00000161610	0.721665	1.32523	0.648044	2.04497	0.040858	0.128534	ENSG00000161610	HCRT	ENSG00000161610
9997	ENSG00000171792	1.49362	1.32386	0.734851	1.80154	0.0716183	0.196522	ENSG00000171792	RHNO1	ENSG00000171792
1170	ENSG00000135749	59.969	1.32384	0.181754	7.28367	3.25e-13	7.62e-12	ENSG00000135749	PCNX2	ENSG00000135749
2406	ENSG00000039560	72.0845	1.32353	0.263005	5.03233	4.85e-07	5.52e-06	ENSG00000039560	RAI14	ENSG00000039560
7554	ENSG00000253715	0.760617	1.32271	0.570459	2.31868	0.0204123	0.0741262	ENSG00000253715	RP11-706C16.8	ENSG00000253715
11022	ENSG00000257613	0.551245	1.32245	0.813173	1.62629	0.103889	0.258569	ENSG00000257613	LINC01481	ENSG00000257613
2780	ENSG00000233058	164.021	1.32204	0.28519	4.63566	3.56e-06	3.51e-05	ENSG00000233058	LINC00884	ENSG00000233058
2373	ENSG00000179083	15.0517	1.32137	0.260674	5.06906	4e-07	4.62e-06	ENSG00000179083	FAM133A	ENSG00000179083
1397	ENSG00000073670	96.1701	1.32126	0.197916	6.67585	2.46e-11	4.83e-10	ENSG00000073670	ADAM11	ENSG00000073670
29600	ENSG00000256155	0.0991675	1.32087	1.51637	0.871073	0.383714	NA	ENSG00000256155	RP11-277P12.9	ENSG00000256155
12673	ENSG00000211892	0.373396	1.32029	0.943042	1.40004	0.161503	0.349589	ENSG00000211892	IGHG4	ENSG00000211892
6301	ENSG00000122691	1.91967	1.32029	0.490426	2.69213	0.0070998	0.0309097	ENSG00000122691	TWIST1	ENSG00000122691
5125	ENSG00000272842	0.610723	1.32013	0.423094	3.12019	0.00180737	0.00967408	ENSG00000272842	RP11-513M16.7	ENSG00000272842
10983	ENSG00000241324	0.292772	1.32	0.809496	1.63064	0.102965	0.257174	ENSG00000241324	RP5-921G16.2	ENSG00000241324
1196	ENSG00000253973	6.86889	1.31985	0.183666	7.18618	6.66e-13	1.53e-11	ENSG00000253973	RP11-467K18.2	ENSG00000253973
12393	ENSG00000254839	0.194397	1.31976	0.918809	1.43638	0.150895	0.333962	ENSG00000254839	AF131215.6	ENSG00000254839
2955	ENSG00000198221	2.41112	1.31952	0.29474	4.4769	7.57e-06	7.03e-05	ENSG00000198221	AFDN-AS1	ENSG00000198221
6186	ENSG00000273314	0.843775	1.31892	0.48397	2.72521	0.00642601	0.0284917	ENSG00000273314	RP5-1136G13.2	ENSG00000273314
29466	ENSG00000242147	0.113772	1.31891	1.22194	1.07936	0.280426	NA	ENSG00000242147	RP13-463N16.6	ENSG00000242147
30723	ENSG00000268120	0.123381	1.31816	1.3737	0.959569	0.337272	NA	ENSG00000268120	CTD-3193O13.11	ENSG00000268120
1634	ENSG00000231690	2.907	1.31727	0.213318	6.17515	6.61e-10	1.11e-08	ENSG00000231690	LINC00574	ENSG00000231690
4492	ENSG00000229969	12.8325	1.31672	0.385301	3.41738	0.000632259	0.00386112	ENSG00000229969	RP11-96C23.10	ENSG00000229969
6318	ENSG00000084110	1.19605	1.31628	0.489883	2.68693	0.00721112	0.0313098	ENSG00000084110	HAL	ENSG00000084110
7958	ENSG00000260197	4.32505	1.31608	0.593173	2.21871	0.0265066	0.091371	ENSG00000260197	RP11-424G14.1	ENSG00000260197
13455	ENSG00000255539	0.169948	1.3155	1.00914	1.30358	0.192376	0.392215	ENSG00000255539	CTA-797E19.2	ENSG00000255539
11734	ENSG00000203857	0.170254	1.3154	0.864263	1.522	0.12801	0.299278	ENSG00000203857	HSD3B1	ENSG00000203857
7273	ENSG00000109610	46.7759	1.31467	0.549053	2.39443	0.0166462	0.0627855	ENSG00000109610	SOD3	ENSG00000109610
7303	ENSG00000156587	5.22602	1.31462	0.550459	2.38823	0.0169298	0.0635842	ENSG00000156587	UBE2L6	ENSG00000156587
1999	ENSG00000120693	100.365	1.31383	0.235331	5.5829	2.37e-08	3.25e-07	ENSG00000120693	SMAD9	ENSG00000120693
28878	ENSG00000198354	0.0651224	1.31321	2.09555	0.626665	0.530879	NA	ENSG00000198354	DCAF12L2	ENSG00000198354
27823	ENSG00000233891	0.0689836	1.3132	1.91487	0.685794	0.492843	NA	ENSG00000233891	AC007131.2	ENSG00000233891
3434	ENSG00000254319	7.81801	1.3131	0.323024	4.06501	4.8e-05	0.000383678	ENSG00000254319	RP11-134O21.1	ENSG00000254319
4528	ENSG00000237786	0.823578	1.31308	0.386857	3.39422	0.000688236	0.00416954	ENSG00000237786	GFOD1-AS1	ENSG00000237786
10841	ENSG00000158764	0.322988	1.31264	0.792996	1.65529	0.0978657	0.247639	ENSG00000158764	ITLN2	ENSG00000158764
11304	ENSG00000228334	0.218015	1.31251	0.828329	1.58453	0.113073	0.274376	ENSG00000228334	AC024028.1	ENSG00000228334
29926	ENSG00000211855	0.0515828	1.31175	1.96234	0.668464	0.503838	NA	ENSG00000211855	TRAJ34	ENSG00000211855
6527	ENSG00000188610	0.970425	1.31111	0.50018	2.62128	0.0087601	0.0368174	ENSG00000188610	FAM72B	ENSG00000188610
28452	ENSG00000253469	0.0402969	1.31103	2.44572	0.536053	0.591922	NA	ENSG00000253469	CTC-264O10.1	ENSG00000253469
9421	ENSG00000276348	0.462073	1.31098	0.689527	1.90127	0.0572661	0.166747	ENSG00000276348	RP11-395E19.2	ENSG00000276348
11680	ENSG00000242816	0.21671	1.3101	0.856987	1.52873	0.126333	0.296695	ENSG00000242816	RP11-768G7.3	ENSG00000242816
6139	ENSG00000227588	0.960884	1.30991	0.47717	2.74517	0.00604797	0.0270252	ENSG00000227588	CNTN4-AS2	ENSG00000227588
1217	ENSG00000186479	66.9627	1.30976	0.183963	7.11973	1.08e-12	2.44e-11	ENSG00000186479	RGS7BP	ENSG00000186479
6122	ENSG00000055957	0.610583	1.30956	0.475992	2.75123	0.00593726	0.0266042	ENSG00000055957	ITIH1	ENSG00000055957
9400	ENSG00000136286	0.879748	1.3085	0.686789	1.90525	0.0567477	0.165607	ENSG00000136286	MYO1G	ENSG00000136286
7882	ENSG00000170961	5.08963	1.3082	0.584399	2.23853	0.0251864	0.0876651	ENSG00000170961	HAS2	ENSG00000170961
5047	ENSG00000239608	0.627515	1.30819	0.414779	3.15394	0.00161084	0.00875367	ENSG00000239608	RUVBL1-AS1	ENSG00000239608
30159	ENSG00000259282	0.0756235	1.30815	1.7448	0.749742	0.45341	NA	ENSG00000259282	SPATA8-AS1	ENSG00000259282
12279	ENSG00000162692	1.22555	1.30799	0.900299	1.45284	0.146267	0.326769	ENSG00000162692	VCAM1	ENSG00000162692
1815	ENSG00000228350	5.76732	1.30786	0.223363	5.8553	4.76e-09	7.2e-08	ENSG00000228350	CELSR3-AS1	ENSG00000228350
1098	ENSG00000011347	100.904	1.30725	0.174165	7.50582	6.1e-14	1.53e-12	ENSG00000011347	SYT7	ENSG00000011347
7170	ENSG00000059804	16.5079	1.30641	0.538532	2.42587	0.0152718	0.058429	ENSG00000059804	SLC2A3	ENSG00000059804
7934	ENSG00000224851	0.870873	1.30627	0.587036	2.2252	0.0260681	0.0901147	ENSG00000224851	LINC00502	ENSG00000224851
3469	ENSG00000174721	5.38794	1.30605	0.323111	4.04211	5.3e-05	0.000418886	ENSG00000174721	FGFBP3	ENSG00000174721
10550	ENSG00000204581	0.356707	1.30595	0.765988	1.70493	0.0882079	0.229357	ENSG00000204581	AC096670.3	ENSG00000204581
9357	ENSG00000184702	13.5365	1.30595	0.681594	1.91603	0.0553619	0.162305	ENSG00000184702	2024-09-05	ENSG00000184702
1433	ENSG00000184860	16.2378	1.30562	0.197806	6.60051	4.1e-11	7.85e-10	ENSG00000184860	SDR42E1	ENSG00000184860
3652	ENSG00000257219	7.18858	1.30532	0.33352	3.91377	9.09e-05	0.000682545	ENSG00000257219	RP11-54A9.1	ENSG00000257219
28210	ENSG00000163735	0.120473	1.30515	2.01672	0.647166	0.517525	NA	ENSG00000163735	CXCL5	ENSG00000163735
2681	ENSG00000163239	17.6765	1.30388	0.275334	4.73564	2.18e-06	2.23e-05	ENSG00000163239	TDRD10	ENSG00000163239
16529	ENSG00000260466	0.136175	1.30387	1.34737	0.96771	0.333189	0.552953	ENSG00000260466	RP4-536B24.2	ENSG00000260466
4100	ENSG00000264260	3.19848	1.3037	0.358613	3.6354	0.00027755	0.00185701	ENSG00000264260	RP11-94B19.1	ENSG00000264260
14073	ENSG00000231062	0.134078	1.30359	1.059	1.23096	0.218339	0.425496	ENSG00000231062	AC103563.9	ENSG00000231062
12505	ENSG00000228079	0.295345	1.30308	0.916633	1.4216	0.155143	0.340329	ENSG00000228079	AC012368.1	ENSG00000228079
2598	ENSG00000143452	6.74422	1.30269	0.26953	4.83319	1.34e-06	1.42e-05	ENSG00000143452	HORMAD1	ENSG00000143452
3995	ENSG00000238057	1.75033	1.30243	0.351868	3.70148	0.000214348	0.00147184	ENSG00000238057	ZEB2-AS1	ENSG00000238057
3489	ENSG00000197301	5.71259	1.30229	0.323016	4.03165	5.54e-05	0.000435466	ENSG00000197301	RP11-366L20.2	ENSG00000197301
1195	ENSG00000215912	5.64725	1.30206	0.18113	7.18852	6.55e-13	1.5e-11	ENSG00000215912	TTC34	ENSG00000215912
8899	ENSG00000236823	0.677126	1.30204	0.648733	2.00705	0.0447442	0.137897	ENSG00000236823	RP1-249F5.3	ENSG00000236823
670	ENSG00000133639	511.382	1.3017	0.139541	9.32844	1.07e-20	4.4e-19	ENSG00000133639	BTG1	ENSG00000133639
4924	ENSG00000269978	0.781672	1.30168	0.405259	3.21197	0.00131828	0.00734427	ENSG00000269978	RP11-338N10.3	ENSG00000269978
8675	ENSG00000233256	0.334072	1.30168	0.633318	2.05533	0.0398471	0.126004	ENSG00000233256	RP11-445K13.2	ENSG00000233256
9077	ENSG00000235824	0.714252	1.30154	0.660891	1.96937	0.0489108	0.147815	ENSG00000235824	LINC00837	ENSG00000235824
14361	ENSG00000279727	0.174701	1.30148	1.0856	1.19886	0.230582	0.440452	ENSG00000279727	RP11-640L9.1	ENSG00000279727
8827	ENSG00000168079	5.61385	1.30124	0.642716	2.02459	0.0429092	0.133357	ENSG00000168079	SCARA5	ENSG00000168079
3830	ENSG00000259356	1.1066	1.3012	0.342266	3.80172	0.000143694	0.0010292	ENSG00000259356	RP11-90E5.1	ENSG00000259356
6601	ENSG00000203266	0.631546	1.30111	0.501999	2.59187	0.00954567	0.0396693	ENSG00000203266	RP11-560A15.3	ENSG00000203266
5426	ENSG00000284808	1.31986	1.29966	0.433033	3.00129	0.00268839	0.0135916	ENSG00000284808	NA	NA
9970	ENSG00000259518	0.339993	1.29941	0.719179	1.80679	0.0707943	0.194787	ENSG00000259518	LINC01583	ENSG00000259518
6806	ENSG00000272153	0.417511	1.29891	0.51352	2.52943	0.0114248	0.0460473	ENSG00000272153	RP1-286D6.5	ENSG00000272153
29057	ENSG00000253595	0.0880648	1.29882	1.86854	0.695102	0.486991	NA	ENSG00000253595	LINC01300	ENSG00000253595
3904	ENSG00000183185	1.04687	1.29837	0.345362	3.75945	0.000170287	0.00119655	ENSG00000183185	GABRR3	ENSG00000183185
13616	ENSG00000223874	0.167129	1.29818	1.00991	1.28544	0.198638	0.400193	ENSG00000223874	AC007557.1	ENSG00000223874
10196	ENSG00000136931	0.276408	1.29797	0.733851	1.76871	0.0769428	0.20703	ENSG00000136931	NR5A1	ENSG00000136931
8679	ENSG00000211840	2.34684	1.29795	0.63198	2.05379	0.039996	0.126424	ENSG00000211840	TRAJ49	ENSG00000211840
1274	ENSG00000183775	61.5722	1.29772	0.18692	6.94264	3.85e-12	8.28e-11	ENSG00000183775	KCTD16	ENSG00000183775
3386	ENSG00000278238	3.67963	1.29768	0.315971	4.10696	4.01e-05	0.000324795	ENSG00000278238	RP11-245D16.4	ENSG00000278238
3961	ENSG00000248587	8.22864	1.29757	0.348674	3.72146	0.000198077	0.00137179	ENSG00000248587	GDNF-AS1	ENSG00000248587
10531	ENSG00000168913	0.282194	1.29733	0.75979	1.70749	0.087731	0.228529	ENSG00000168913	ENHO	ENSG00000168913
7801	ENSG00000248473	0.551696	1.29679	0.575745	2.25237	0.024299	0.0854468	ENSG00000248473	CTC-338M12.2	ENSG00000248473
1167	ENSG00000126882	132.157	1.29651	0.177777	7.29292	3.03e-13	7.13e-12	ENSG00000126882	FAM78A	ENSG00000126882
1650	ENSG00000111254	26.764	1.29644	0.211003	6.14419	8.04e-10	1.34e-08	ENSG00000111254	AKAP3	ENSG00000111254
8825	ENSG00000183248	0.248348	1.29634	0.640074	2.02529	0.0428377	0.133159	ENSG00000183248	PRR36	ENSG00000183248
4074	ENSG00000255241	1.18772	1.29631	0.354876	3.65285	0.000259348	0.0017463	ENSG00000255241	RP11-164N3.3	ENSG00000255241
9218	ENSG00000238164	0.466105	1.29629	0.667505	1.94199	0.0521382	0.155159	ENSG00000238164	RP3-395M20.8	ENSG00000238164
5293	ENSG00000107819	11.8115	1.29616	0.425076	3.04924	0.00229424	0.0118904	ENSG00000107819	SFXN3	ENSG00000107819
11352	ENSG00000162576	3.24488	1.29614	0.822152	1.57653	0.114905	0.277666	ENSG00000162576	MXRA8	ENSG00000162576
1296	ENSG00000172296	160.88	1.29606	0.188208	6.88634	5.72e-12	1.21e-10	ENSG00000172296	SPTLC3	ENSG00000172296
6519	ENSG00000227542	1.08567	1.29578	0.493933	2.6234	0.00870563	0.0366326	ENSG00000227542	AC092614.2	ENSG00000227542
11769	ENSG00000283001	0.170041	1.2954	0.853562	1.51764	0.129106	0.300943	ENSG00000283001	RP11-317C20.9	ENSG00000283001
11332	ENSG00000255837	2.0951	1.29501	0.81973	1.57981	0.114151	0.276332	ENSG00000255837	TAS2R20	ENSG00000255837
2507	ENSG00000151917	23.343	1.29468	0.262557	4.93105	8.18e-07	8.95e-06	ENSG00000151917	BEND6	ENSG00000151917
7631	ENSG00000225870	0.399625	1.29459	0.562904	2.29985	0.0214568	0.0771331	ENSG00000225870	LINC00368	ENSG00000225870
31003	ENSG00000224388	0.124396	1.29453	1.22761	1.05452	0.291646	NA	ENSG00000224388	BACE2-IT1	ENSG00000224388
13213	ENSG00000234714	0.178162	1.29414	0.97083	1.33303	0.182523	0.378916	ENSG00000234714	AC009965.2	ENSG00000234714
3018	ENSG00000184459	17.8587	1.29371	0.293017	4.41512	1.01e-05	9.18e-05	ENSG00000184459	BPIFC	ENSG00000184459
11674	ENSG00000224404	0.243979	1.29344	0.845503	1.52978	0.12607	0.296244	ENSG00000224404	LL22NC03-13G6.2	ENSG00000224404
1745	ENSG00000077713	44.8193	1.29334	0.216185	5.98256	2.2e-09	3.45e-08	ENSG00000077713	SLC25A43	ENSG00000077713
1140	ENSG00000117480	39.0732	1.29306	0.175395	7.37226	1.68e-13	4.04e-12	ENSG00000117480	FAAH	ENSG00000117480
14207	ENSG00000184954	0.144054	1.29291	1.0639	1.21525	0.224272	0.433041	ENSG00000184954	OR6C70	ENSG00000184954
29933	ENSG00000211868	0.0363945	1.29268	2.81336	0.459478	0.645891	NA	ENSG00000211868	TRAJ21	ENSG00000211868
6935	ENSG00000243089	0.46507	1.29229	0.519183	2.48909	0.0128072	0.0506599	ENSG00000243089	RP11-779P15.2	ENSG00000243089
13042	ENSG00000273413	0.415288	1.29171	0.955375	1.35205	0.17636	0.370919	ENSG00000273413	RP11-96C23.15	ENSG00000273413
6468	ENSG00000146112	16.016	1.29157	0.489052	2.64096	0.00826705	0.0350621	ENSG00000146112	PPP1R18	ENSG00000146112
27715	ENSG00000236950	0.044692	1.29142	2.42286	0.533016	0.594023	NA	ENSG00000236950	RP5-1051D14.1	ENSG00000236950
9472	ENSG00000231606	1.11264	1.29094	0.682852	1.89051	0.0586895	0.169972	ENSG00000231606	RP11-344F13.1	ENSG00000231606
4667	ENSG00000251186	0.790219	1.29031	0.387324	3.33134	0.000864303	0.00508026	ENSG00000251186	RP11-689P11.3	ENSG00000251186
8563	ENSG00000257067	1.26787	1.2899	0.619443	2.08236	0.0373096	0.119523	ENSG00000257067	AP000797.4	ENSG00000257067
28258	ENSG00000248809	0.0836428	1.28983	1.73617	0.742915	0.457533	NA	ENSG00000248809	LINC01095	ENSG00000248809
1109	ENSG00000197183	62.9765	1.28964	0.172862	7.46052	8.62e-14	2.13e-12	ENSG00000197183	NOL4L	ENSG00000197183
2764	ENSG00000085563	34.436	1.28935	0.277465	4.64688	3.37e-06	3.34e-05	ENSG00000085563	ABCB1	ENSG00000085563
5116	ENSG00000283991	0.666271	1.28934	0.413006	3.12185	0.00179719	0.00963655	ENSG00000283991	NA	NA
14952	ENSG00000226296	0.15786	1.28889	1.13947	1.13113	0.258	0.473344	ENSG00000226296	RP11-71J2.1	ENSG00000226296
29530	ENSG00000204033	0.0588078	1.28869	2.34815	0.548813	0.583134	NA	ENSG00000204033	LRIT2	ENSG00000204033
29941	ENSG00000211879	0.0315882	1.28858	3.26918	0.394159	0.693463	NA	ENSG00000211879	TRAJ10	ENSG00000211879
1308	ENSG00000186231	136.664	1.28808	0.188156	6.84579	7.61e-12	1.6e-10	ENSG00000186231	KLHL32	ENSG00000186231
3080	ENSG00000171759	4.23284	1.287	0.294871	4.36462	1.27e-05	0.000113419	ENSG00000171759	PAH	ENSG00000171759
29556	ENSG00000223432	0.0726404	1.28628	3.32791	0.386511	0.699118	NA	ENSG00000223432	RP11-62L18.3	ENSG00000223432
9744	ENSG00000197614	4.48684	1.28619	0.696716	1.84607	0.0648821	0.182642	ENSG00000197614	MFAP5	ENSG00000197614
7393	ENSG00000165929	3.15513	1.28524	0.543996	2.3626	0.0181475	0.0673368	ENSG00000165929	TC2N	ENSG00000165929
28107	ENSG00000244545	0.0840679	1.28505	1.62196	0.792281	0.428197	NA	ENSG00000244545	RP11-788A4.1	ENSG00000244545
27755	ENSG00000221888	0.0485837	1.28447	2.69901	0.475906	0.634141	NA	ENSG00000221888	OR1C1	ENSG00000221888
362	ENSG00000102967	109.01	1.2842	0.106719	12.0335	2.37e-33	1.8e-31	ENSG00000102967	DHODH	ENSG00000102967
15164	ENSG00000260420	0.14853	1.28416	1.1567	1.1102	0.266913	0.482838	ENSG00000260420	LA16c-444G7.2	ENSG00000260420
4171	ENSG00000177301	1.89973	1.2837	0.357101	3.59479	0.000324659	0.00213478	ENSG00000177301	KCNA2	ENSG00000177301
30487	ENSG00000262662	0.0515813	1.28366	2.15719	0.595062	0.551802	NA	ENSG00000262662	CTD-2561B21.3	ENSG00000262662
4102	ENSG00000101098	1.95867	1.28196	0.352813	3.63353	0.000279573	0.00186964	ENSG00000101098	RIMS4	ENSG00000101098
4473	ENSG00000267026	3.71208	1.28148	0.37427	3.42394	0.000617197	0.00378514	ENSG00000267026	RP11-92C4.3	ENSG00000267026
12518	ENSG00000184258	0.218224	1.2814	0.90259	1.41969	0.155697	0.341195	ENSG00000184258	CDR1	ENSG00000184258
4292	ENSG00000181458	16.663	1.28118	0.36328	3.5267	0.000420769	0.00268931	ENSG00000181458	TMEM45A	ENSG00000181458
11478	ENSG00000181649	1.11426	1.28117	0.822844	1.557	0.11947	0.285511	ENSG00000181649	PHLDA2	ENSG00000181649
2548	ENSG00000237365	4.30767	1.28108	0.262216	4.88561	1.03e-06	1.11e-05	ENSG00000237365	RP11-334N17.1	ENSG00000237365
6816	ENSG00000269635	0.976993	1.28107	0.506757	2.52798	0.011472	0.0461707	ENSG00000269635	AC004257.1	ENSG00000269635
10887	ENSG00000228590	221.666	1.28023	0.778014	1.64551	0.0998649	0.25163	ENSG00000228590	AC007381.3	ENSG00000228590
9346	ENSG00000099998	3.8425	1.27976	0.667045	1.91855	0.0550413	0.161555	ENSG00000099998	GGT5	ENSG00000099998
10050	ENSG00000139797	0.267402	1.27966	0.71371	1.79297	0.0729785	0.199179	ENSG00000139797	RNF113B	ENSG00000139797
28111	ENSG00000242925	0.0747851	1.27943	2.29716	0.556963	0.577553	NA	ENSG00000242925	PLCH1-AS2	ENSG00000242925
4961	ENSG00000104321	4.62417	1.2792	0.400668	3.19267	0.00140966	0.00779475	ENSG00000104321	TRPA1	ENSG00000104321
4361	ENSG00000230393	1.083	1.27913	0.367467	3.48094	0.000499661	0.00314195	ENSG00000230393	AC092667.2	ENSG00000230393
28514	ENSG00000235570	0.0415849	1.2791	3.14073	0.407262	0.683815	NA	ENSG00000235570	LINC00533	ENSG00000235570
1966	ENSG00000105270	9.76795	1.27891	0.226744	5.64033	1.7e-08	2.37e-07	ENSG00000105270	CLIP3	ENSG00000105270
3903	ENSG00000119547	2.40993	1.27881	0.340094	3.76016	0.000169804	0.00119345	ENSG00000119547	ONECUT2	ENSG00000119547
11409	ENSG00000229424	0.218481	1.27854	0.815583	1.56764	0.116965	0.281233	ENSG00000229424	AC007349.4	ENSG00000229424
12186	ENSG00000224243	0.235406	1.27848	0.874449	1.46204	0.143731	0.323539	ENSG00000224243	LINC00403	ENSG00000224243
641	ENSG00000197380	34.1563	1.27834	0.133842	9.55116	1.28e-21	5.49e-20	ENSG00000197380	DACT3	ENSG00000197380
8981	ENSG00000224407	0.33787	1.27834	0.641651	1.99227	0.0463419	0.141549	ENSG00000224407	RP5-956O18.3	ENSG00000224407
5583	ENSG00000275074	3.05556	1.27831	0.434432	2.94249	0.00325579	0.0159973	ENSG00000275074	NUDT18	ENSG00000275074
8459	ENSG00000260209	0.364646	1.27813	0.605626	2.11043	0.0348217	0.112925	ENSG00000260209	RP11-680F20.10	ENSG00000260209
1820	ENSG00000152779	107.873	1.27778	0.218413	5.8503	4.91e-09	7.4e-08	ENSG00000152779	SLC16A12	ENSG00000152779
2820	ENSG00000280241	7.60556	1.27754	0.277779	4.59913	4.24e-06	4.13e-05	ENSG00000280241	RP11-290O12.2	ENSG00000280241
27791	ENSG00000233502	0.107657	1.27747	1.10462	1.15648	0.247486	NA	ENSG00000233502	AC104794.4	ENSG00000233502
7222	ENSG00000101331	3.62995	1.27739	0.530661	2.40716	0.0160771	0.0610671	ENSG00000101331	CCM2L	ENSG00000101331
11195	ENSG00000276188	0.292116	1.27681	0.7971	1.60182	0.109196	0.267572	ENSG00000276188	RP11-173P15.10	ENSG00000276188
4337	ENSG00000263466	1.00283	1.27659	0.365067	3.49687	0.000470756	0.00297758	ENSG00000263466	RP1-56K13.2	ENSG00000263466
2661	ENSG00000134760	7.40723	1.27658	0.268561	4.75339	2e-06	2.06e-05	ENSG00000134760	DSG1	ENSG00000134760
4461	ENSG00000248469	1.95046	1.27623	0.371948	3.4312	0.000600918	0.00369439	ENSG00000248469	RP11-826N14.2	ENSG00000248469
13942	ENSG00000100078	0.212526	1.27615	1.02417	1.24603	0.212753	0.418627	ENSG00000100078	PLA2G3	ENSG00000100078
7266	ENSG00000242659	0.378225	1.27585	0.532453	2.39617	0.0165675	0.062549	ENSG00000242659	RP11-271C24.2	ENSG00000242659
5970	ENSG00000134802	13.7261	1.27534	0.454372	2.80682	0.00500339	0.0229905	ENSG00000134802	SLC43A3	ENSG00000134802
892	ENSG00000135314	48.1424	1.27505	0.155764	8.1858	2.71e-16	8.32e-15	ENSG00000135314	KHDC1	ENSG00000135314
8050	ENSG00000162645	2.54569	1.27501	0.57915	2.20152	0.0276995	0.0943915	ENSG00000162645	GBP2	ENSG00000162645
12843	ENSG00000244953	0.210243	1.275	0.92479	1.37869	0.16799	0.358818	ENSG00000244953	RP11-613D13.8	ENSG00000244953
1621	ENSG00000104447	363.756	1.27446	0.205032	6.2159	5.1e-10	8.64e-09	ENSG00000104447	TRPS1	ENSG00000104447
2131	ENSG00000065325	5.8206	1.27442	0.23598	5.40055	6.64e-08	8.55e-07	ENSG00000065325	GLP2R	ENSG00000065325
6176	ENSG00000245648	9.22579	1.27411	0.466478	2.73135	0.00630758	0.0280164	ENSG00000245648	RP11-277P12.20	ENSG00000245648
11999	ENSG00000268531	0.214688	1.27406	0.857743	1.48537	0.137447	0.314242	ENSG00000268531	RP11-32B5.8	ENSG00000268531
3010	ENSG00000227482	3.67769	1.2738	0.288021	4.42261	9.75e-06	8.89e-05	ENSG00000227482	RP11-18B16.2	ENSG00000227482
6218	ENSG00000172201	6.07008	1.27253	0.468388	2.71682	0.00659116	0.0290783	ENSG00000172201	ID4	ENSG00000172201
1269	ENSG00000198870	17.6621	1.27253	0.182859	6.95907	3.43e-12	7.4e-11	ENSG00000198870	STKLD1	ENSG00000198870
6547	ENSG00000133020	0.963388	1.2723	0.487219	2.61135	0.00901857	0.0377879	ENSG00000133020	MYH8	ENSG00000133020
16374	ENSG00000159110	47.2173	1.2722	1.29326	0.983713	0.325257	0.544915	ENSG00000159110	IFNAR2	ENSG00000159110
4024	ENSG00000134321	5.47403	1.27201	0.344959	3.68741	0.000226546	0.00154439	ENSG00000134321	RSAD2	ENSG00000134321
8757	ENSG00000162896	0.371196	1.27175	0.62389	2.03843	0.0415074	0.130009	ENSG00000162896	PIGR	ENSG00000162896
5576	ENSG00000077420	26.3984	1.27149	0.43173	2.94511	0.00322839	0.0158829	ENSG00000077420	APBB1IP	ENSG00000077420
1016	ENSG00000178222	8.77932	1.27001	0.163246	7.77974	7.27e-15	1.96e-13	ENSG00000178222	RNF212	ENSG00000178222
1808	ENSG00000078725	33.2746	1.26967	0.216522	5.86395	4.52e-09	6.86e-08	ENSG00000078725	BRINP1	ENSG00000078725
7089	ENSG00000267165	3.33883	1.26813	0.518378	2.44635	0.0144312	0.055844	ENSG00000267165	RP11-78A19.3	ENSG00000267165
12294	ENSG00000228655	2.91695	1.26757	0.874152	1.45006	0.147043	0.328102	ENSG00000228655	AC096558.1	ENSG00000228655
13168	ENSG00000267457	0.21119	1.26705	0.947501	1.33725	0.18114	0.377356	ENSG00000267457	RP5-837J1.4	ENSG00000267457
13495	ENSG00000249362	0.182522	1.26682	0.975388	1.29879	0.194016	0.394387	ENSG00000249362	CTD-2316B1.1	ENSG00000249362
2452	ENSG00000183196	8.78179	1.26648	0.254192	4.98239	6.28e-07	7.03e-06	ENSG00000183196	CHST6	ENSG00000183196
6626	ENSG00000187867	0.44468	1.26648	0.490366	2.58272	0.00980256	0.0405831	ENSG00000187867	PALM3	ENSG00000187867
3838	ENSG00000125510	1.42151	1.26639	0.333578	3.7964	0.000146815	0.00104935	ENSG00000125510	OPRL1	ENSG00000125510
8870	ENSG00000206172	2.80499	1.26632	0.628761	2.014	0.0440098	0.136108	ENSG00000206172	HBA1	ENSG00000206172
5463	ENSG00000183549	6.56439	1.26605	0.423867	2.98691	0.00281809	0.0141508	ENSG00000183549	ACSM5	ENSG00000183549
464	ENSG00000158813	2321.65	1.26585	0.115603	10.95	6.65e-28	3.93e-26	ENSG00000158813	EDA	ENSG00000158813
29690	ENSG00000175398	0.0860006	1.26559	1.39417	0.907769	0.364	NA	ENSG00000175398	OR10P1	ENSG00000175398
2184	ENSG00000170421	88.9556	1.26528	0.23765	5.32411	1.01e-07	1.27e-06	ENSG00000170421	KRT8	ENSG00000170421
6141	ENSG00000184898	2.39244	1.26491	0.460922	2.74431	0.00606385	0.0270874	ENSG00000184898	RBM43	ENSG00000184898
29031	ENSG00000253851	0.0990006	1.26487	1.39648	0.905753	0.365067	NA	ENSG00000253851	RP11-318M2.3	ENSG00000253851
3254	ENSG00000184156	135.536	1.26477	0.300104	4.21443	2.5e-05	0.0002111	ENSG00000184156	KCNQ3	ENSG00000184156
28013	ENSG00000172482	0.0533985	1.26424	1.95778	0.645751	0.518441	NA	ENSG00000172482	AGXT	ENSG00000172482
2110	ENSG00000205129	76.3638	1.2642	0.233037	5.42488	5.8e-08	7.54e-07	ENSG00000205129	C4orf47	ENSG00000205129
[truncated: 29,045 more rows]

## Sheet: atrial genes
	Ensemble ID	baseMean	log2FoldChange	lfcSE	stat	pvalue	padj	GENEID.x	SYMBOL
169	ENSG00000163217	537.929	14.6342	0.93345	15.6775	2.16e-55	3.5e-53	ENSG00000163217	BMP10
2	ENSG00000175745	120.343	10.3666	0.275432	37.6376	5.21160625812687e-310	7.15e-306	ENSG00000175745	NR2F1
162	ENSG00000222038	55.1845	9.068	0.573265	15.8182	2.33e-56	3.95e-54	ENSG00000222038	POTEJ
2752	ENSG00000188219	9.43997	8.76558	1.88069	4.66084	3.15e-06	3.14e-05	ENSG00000188219	POTEE
90	ENSG00000144891	128.573	8.73584	0.485513	17.993	2.21e-72	6.74e-70	ENSG00000144891	AGTR1
106	ENSG00000107796	1097.71	8.63981	0.50182	17.2169	1.98e-66	5.13e-64	ENSG00000107796	ACTA2
19	ENSG00000130037	39.0051	8.12997	0.319505	25.4455	7.92e-143	1.14e-139	ENSG00000130037	ENSG00000250659
131	ENSG00000175206	11024.5	7.90893	0.481651	16.4205	1.36e-60	2.86e-58	ENSG00000175206	NPPA
140	ENSG00000250103	54.8773	7.86983	0.485376	16.2139	4.02e-59	7.89e-57	ENSG00000250103	PANCR
406	ENSG00000164093	15.9341	7.37401	0.640523	11.5125	1.14e-30	7.71e-29	ENSG00000164093	PITX2
133	ENSG00000170290	214.073	7.30393	0.446966	16.3411	5.03e-60	1.04e-57	ENSG00000170290	SLN
14	ENSG00000237187	147.205	7.04917	0.265666	26.534	3.93e-155	7.7e-152	ENSG00000237187	NR2F1-AS1
39	ENSG00000264345	39.4182	6.93847	0.314939	22.0311	1.45e-107	1.02e-104	ENSG00000264345	RP11-958F21.1
814	ENSG00000105697	674.364	6.80239	0.794777	8.55887	1.14e-17	3.84e-16	ENSG00000105697	HAMP
9	ENSG00000146530	182.363	6.75786	0.22462	30.0858	7.43e-199	2.27e-195	ENSG00000146530	VWDE
58	ENSG00000148942	61.0908	6.62543	0.331568	19.9821	7.88e-89	3.73e-86	ENSG00000148942	SLC5A12
154	ENSG00000196834	38.2135	6.56296	0.409969	16.0084	1.12e-57	1.99e-55	ENSG00000196834	POTEI
193	ENSG00000185551	167.149	6.359	0.427362	14.8796	4.47e-50	6.35e-48	ENSG00000185551	NR2F2
391	ENSG00000232287	139.717	6.23412	0.534261	11.6687	1.84e-31	1.29e-29	ENSG00000232287	SLC6A1-AS1
348	ENSG00000159248	3.91602	6.122	0.50374	12.1531	5.52e-34	4.35e-32	ENSG00000159248	GJD2
749	ENSG00000168779	5.73404	6.06843	0.68446	8.86601	7.58e-19	2.78e-17	ENSG00000168779	SHOX2
145	ENSG00000244459	11.8585	6.05404	0.374777	16.1537	1.07e-58	2.02e-56	ENSG00000244459	RP11-1398P2.1
60	ENSG00000226140	14.0927	5.97217	0.301463	19.8107	2.41e-87	1.1e-84	ENSG00000226140	RP11-461K13.1
785	ENSG00000118523	100.067	5.9695	0.684959	8.71512	2.9e-18	1.01e-16	ENSG00000118523	CTGF
128	ENSG00000173068	552.283	5.94645	0.360539	16.4932	4.1e-61	8.79e-59	ENSG00000173068	BNC2
301	ENSG00000228826	7.87107	5.91942	0.461947	12.8141	1.37e-37	1.25e-35	ENSG00000228826	RP11-344P13.4
25	ENSG00000255382	24.458	5.89276	0.249643	23.6047	3.45e-123	3.78e-120	ENSG00000255382	RP11-718B12.2
3122	ENSG00000180139	2.97222	5.87934	1.35815	4.32892	1.5e-05	0.00013166	ENSG00000180139	ACTA2-AS1
215	ENSG00000182103	4.41482	5.87402	0.405356	14.491	1.38e-47	1.76e-45	ENSG00000182103	FAM181B
99	ENSG00000247809	546.235	5.86434	0.332849	17.6186	1.77e-69	4.91e-67	ENSG00000247809	NR2F2-AS1
226	ENSG00000138134	147.71	5.83192	0.408234	14.2857	2.69e-46	3.26e-44	ENSG00000138134	STAMBPL1
307	ENSG00000250846	40.1885	5.81737	0.457072	12.7275	4.16e-37	3.72e-35	ENSG00000250846	EPHA5-AS1
20	ENSG00000161509	59.9655	5.79466	0.239381	24.2068	1.89e-129	2.59e-126	ENSG00000161509	GRIN2C
119	ENSG00000221986	123.654	5.79248	0.347721	16.6584	2.63e-62	6.06e-60	ENSG00000221986	MYBPHL
205	ENSG00000184905	8.11988	5.79123	0.395023	14.6605	1.15e-48	1.54e-46	ENSG00000184905	TCEAL2
173	ENSG00000251388	30.6888	5.7718	0.370012	15.599	7.4e-55	1.17e-52	ENSG00000251388	RP11-427M20.1
156	ENSG00000224700	5.82429	5.74549	0.359562	15.9791	1.79e-57	3.14e-55	ENSG00000224700	RP11-697E14.2
359	ENSG00000108556	159.308	5.73462	0.476051	12.0462	2.03e-33	1.55e-31	ENSG00000108556	CHRNE
435	ENSG00000102109	3.8611	5.67522	0.507675	11.1788	5.18e-29	3.26e-27	ENSG00000102109	PCSK1N
7	ENSG00000169071	629.887	5.67373	0.186266	30.4604	8.72e-204	3.42e-200	ENSG00000169071	ROR2
59	ENSG00000162989	1735.84	5.66368	0.284529	19.9055	3.65e-88	1.7e-85	ENSG00000162989	KCNJ3
46	ENSG00000269113	314.293	5.62519	0.265353	21.1989	9.78e-100	5.83e-97	ENSG00000269113	TRABD2B
181	ENSG00000104415	11.3704	5.59904	0.365181	15.3322	4.66e-53	7.06e-51	ENSG00000104415	WISP1
4	ENSG00000163630	855.692	5.58457	0.174481	32.0067	8.81e-225	6.04e-221	ENSG00000163630	SYNPR
400	ENSG00000275216	31.9781	5.57976	0.481855	11.5797	5.22e-31	3.58e-29	ENSG00000275216	RP11-54H7.4
221	ENSG00000205710	2.87251	5.44857	0.379682	14.3503	1.06e-46	1.32e-44	ENSG00000205710	C17orf107
5	ENSG00000138669	99.35	5.41673	0.170502	31.7693	1.72e-221	9.42e-218	ENSG00000138669	PRKG2
167	ENSG00000273771	5.20029	5.41502	0.34433	15.7263	9.99e-56	1.64e-53	ENSG00000273771	RP11-236L14.2
374	ENSG00000071246	101.268	5.36786	0.451631	11.8855	1.41e-32	1.03e-30	ENSG00000071246	VASH1
229	ENSG00000138378	664.505	5.35133	0.375511	14.2508	4.43e-46	5.31e-44	ENSG00000138378	STAT4
239	ENSG00000230506	5.99196	5.34299	0.381333	14.0113	1.33e-44	1.53e-42	ENSG00000230506	RP11-416N4.4
12	ENSG00000130294	40.9565	5.32001	0.189655	28.051	3.89e-173	8.89e-170	ENSG00000130294	KIF1A
40	ENSG00000165899	755.805	5.30435	0.240901	22.0188	1.9e-107	1.3e-104	ENSG00000165899	OTOGL
238	ENSG00000231756	5.13235	5.29684	0.378039	14.0114	1.33e-44	1.53e-42	ENSG00000231756	RP11-183I6.2
34	ENSG00000258569	104.383	5.2828	0.237215	22.2701	7.2e-110	5.81e-107	ENSG00000258569	RP11-99E15.2
56	ENSG00000156218	891.529	5.27511	0.263113	20.0488	2.07e-89	1.01e-86	ENSG00000156218	ADAMTSL3
394	ENSG00000285294	41.3347	5.24275	0.450221	11.6448	2.44e-31	1.7e-29	ENSG00000285294	NA
314	ENSG00000146648	163.928	5.16415	0.410247	12.5879	2.46e-36	2.15e-34	ENSG00000146648	EGFR
163	ENSG00000205056	15.6612	5.16192	0.326347	15.8173	2.36e-56	3.98e-54	ENSG00000205056	RP11-693J15.5
36	ENSG00000198336	2528.48	5.14745	0.232049	22.1826	5.06e-109	3.86e-106	ENSG00000198336	MYL4
63	ENSG00000170382	68.6744	5.10254	0.264828	19.2674	1.01e-82	4.39e-80	ENSG00000170382	LRRN2
151	ENSG00000266846	305.867	5.05169	0.314286	16.0736	3.91e-58	7.1e-56	ENSG00000266846	RP11-793A3.2
28	ENSG00000095397	31.5562	5.05114	0.217064	23.2703	8.87e-120	8.69e-117	ENSG00000095397	WHRN
385	ENSG00000264707	8.03475	5.03946	0.42903	11.7462	7.39e-32	5.26e-30	ENSG00000264707	L3MBTL4-AS1
559	ENSG00000254535	2.72854	5.03135	0.497984	10.1034	5.33e-24	2.62e-22	ENSG00000254535	PABPC4L
110	ENSG00000273321	12.1475	5.00643	0.294842	16.98	1.15e-64	2.88e-62	ENSG00000273321	RP11-621L6.3
177	ENSG00000148053	167.604	4.98138	0.322687	15.4372	9.2e-54	1.43e-51	ENSG00000148053	NTRK2
434	ENSG00000206432	4.5529	4.96703	0.443605	11.197	4.22e-29	2.67e-27	ENSG00000206432	TMEM200C
647	ENSG00000144857	18.8125	4.95846	0.522004	9.49889	2.12e-21	8.99e-20	ENSG00000144857	BOC
329	ENSG00000120057	15.9568	4.91338	0.39823	12.3381	5.65e-35	4.71e-33	ENSG00000120057	SFRP5
95	ENSG00000055732	205.603	4.90792	0.275093	17.8409	3.4e-71	9.82e-69	ENSG00000055732	MCOLN3
497	ENSG00000145358	3.29347	4.89443	0.459381	10.6544	1.66e-26	9.18e-25	ENSG00000145358	DDIT4L
102	ENSG00000144331	2385.29	4.88585	0.279349	17.4901	1.7e-68	4.58e-66	ENSG00000144331	ZNF385B
27	ENSG00000187550	28.2151	4.88557	0.209858	23.2803	7.02e-120	7.13e-117	ENSG00000187550	SBK2
146	ENSG00000163531	304.893	4.87979	0.302299	16.1422	1.29e-58	2.42e-56	ENSG00000163531	NFASC
604	ENSG00000183421	2.22376	4.85848	0.497754	9.76082	1.66e-22	7.53e-21	ENSG00000183421	RIPK4
262	ENSG00000087085	6.63025	4.85156	0.358039	13.5504	7.88e-42	8.25e-40	ENSG00000087085	ACHE
94	ENSG00000105251	26.2497	4.84114	0.271009	17.8634	2.27e-71	6.64e-69	ENSG00000105251	SHD
22	ENSG00000198108	222.074	4.80418	0.199662	24.0616	6.32e-128	7.88e-125	ENSG00000198108	CHSY3
82	ENSG00000275443	223.444	4.79274	0.259366	18.4787	3.07e-76	1.03e-73	ENSG00000275443	RP11-759A24.3
115	ENSG00000112280	44.7238	4.77235	0.28526	16.7298	7.94e-63	1.9e-60	ENSG00000112280	COL9A1
264	ENSG00000103569	49.2111	4.76689	0.352853	13.5096	1.37e-41	1.43e-39	ENSG00000103569	AQP9
2713	ENSG00000179914	1.88416	4.76448	1.01137	4.71092	2.47e-06	2.49e-05	ENSG00000179914	ITLN1
76	ENSG00000170324	126.034	4.75363	0.255739	18.5878	4.03e-77	1.46e-74	ENSG00000170324	FRMPD2
92	ENSG00000154655	1293.92	4.71575	0.262372	17.9735	3.14e-72	9.36e-70	ENSG00000154655	L3MBTL4
61	ENSG00000151012	171.875	4.69911	0.237488	19.7867	3.88e-87	1.74e-84	ENSG00000151012	SLC7A11
64	ENSG00000226133	13.3683	4.69818	0.244131	19.2445	1.57e-82	6.73e-80	ENSG00000226133	RP4-683M8.2
356	ENSG00000236166	2.29544	4.67787	0.386725	12.0961	1.11e-33	8.53e-32	ENSG00000236166	RP3-523C21.2
854	ENSG00000280560	24.8024	4.63953	0.554314	8.36987	5.77e-17	1.85e-15	ENSG00000280560	LINC01374
325	ENSG00000157103	32.7772	4.63557	0.374024	12.3938	2.82e-35	2.38e-33	ENSG00000157103	SLC6A1
269	ENSG00000174326	5.47948	4.62163	0.343822	13.4419	3.43e-41	3.5e-39	ENSG00000174326	SLC16A11
332	ENSG00000122870	161.904	4.62084	0.375178	12.3164	7.39e-35	6.11e-33	ENSG00000122870	BICC1
52	ENSG00000164588	597.019	4.61382	0.223081	20.6822	5.01e-95	2.64e-92	ENSG00000164588	HCN1
33	ENSG00000006283	40.8331	4.59985	0.202421	22.7242	2.58e-114	2.15e-111	ENSG00000006283	CACNA1G
66	ENSG00000106772	464.176	4.589	0.239806	19.1363	1.26e-81	5.23e-79	ENSG00000106772	PRUNE2
1694	ENSG00000145194	3.14704	4.57609	0.75516	6.05977	1.36e-09	2.21e-08	ENSG00000145194	ECE2
11	ENSG00000228509	92.2136	4.57584	0.157134	29.1207	1.96e-186	4.89e-183	ENSG00000228509	AC006460.2
524	ENSG00000144810	86.4721	4.57064	0.437621	10.4443	1.56e-25	8.15e-24	ENSG00000144810	COL8A1
30	ENSG00000138821	101.822	4.56658	0.196898	23.1927	5.4e-119	4.94e-116	ENSG00000138821	SLC39A8
219	ENSG00000072952	37.3324	4.54614	0.31496	14.434	3.16e-47	3.96e-45	ENSG00000072952	MRVI1
81	ENSG00000229896	17.7985	4.54474	0.245937	18.4793	3.03e-76	1.03e-73	ENSG00000229896	RP11-456H18.2
78	ENSG00000155265	69.3481	4.53973	0.244356	18.5784	4.81e-77	1.69e-74	ENSG00000155265	GOLGA7B
352	ENSG00000264449	6.75637	4.50049	0.371327	12.12	8.28e-34	6.45e-32	ENSG00000264449	RP11-945C19.4
1507	ENSG00000257258	3.24932	4.48869	0.694166	6.4663	1e-10	1.83e-09	ENSG00000257258	RP11-946L16.1
506	ENSG00000131435	28.4403	4.45856	0.422562	10.5513	5.01e-26	2.72e-24	ENSG00000131435	PDLIM4
201	ENSG00000248222	37.8907	4.44184	0.302403	14.6885	7.64e-49	1.04e-46	ENSG00000248222	CTB-174D11.1
48	ENSG00000253122	164.139	4.43906	0.211043	21.034	3.21e-98	1.83e-95	ENSG00000253122	RP11-238I10.1
1363	ENSG00000156298	76.9012	4.43821	0.658282	6.74211	1.56e-11	3.14e-10	ENSG00000156298	TSPAN7
37	ENSG00000139304	404.529	4.438	0.200477	22.1372	1.38e-108	1.03e-105	ENSG00000139304	PTPRQ
195	ENSG00000140254	2.90924	4.4354	0.298893	14.8394	8.14e-50	1.15e-47	ENSG00000140254	DUOXA1
687	ENSG00000137142	1.78343	4.41722	0.479654	9.20919	3.29e-20	1.31e-18	ENSG00000137142	IGFBPL1
1633	ENSG00000109113	21.2037	4.4078	0.713739	6.17565	6.59e-10	1.11e-08	ENSG00000109113	RAB34
688	ENSG00000259666	1.89391	4.40464	0.478342	9.20814	3.32e-20	1.32e-18	ENSG00000259666	LINGO1-AS1
979	ENSG00000248965	2.13897	4.38786	0.554694	7.91042	2.57e-15	7.19e-14	ENSG00000248965	CTB-174D11.2
199	ENSG00000178538	79.1361	4.38078	0.29766	14.7174	4.98e-49	6.87e-47	ENSG00000178538	CA8
470	ENSG00000185818	2.32134	4.36984	0.402524	10.8561	1.87e-27	1.09e-25	ENSG00000185818	NAT8L
100	ENSG00000139117	981.413	4.36446	0.248124	17.5899	2.95e-69	8.08e-67	ENSG00000139117	CPNE8
365	ENSG00000272620	1.721	4.35584	0.363648	11.9782	4.62e-33	3.48e-31	ENSG00000272620	AFAP1-AS1
724	ENSG00000259834	1.56566	4.3392	0.483065	8.98263	2.64e-19	1e-17	ENSG00000259834	RP11-284N8.3
231	ENSG00000073737	49.9284	4.33127	0.306394	14.1363	2.27e-45	2.7e-43	ENSG00000073737	DHRS9
107	ENSG00000180190	30.2014	4.32092	0.252867	17.0877	1.83e-65	4.7e-63	ENSG00000180190	TDRP
44	ENSG00000224957	326.237	4.31754	0.198832	21.7145	1.5e-104	9.33e-102	ENSG00000224957	LINC01266
147	ENSG00000233005	223.957	4.3128	0.267651	16.1135	2.05e-58	3.83e-56	ENSG00000233005	AC067959.1
555	ENSG00000180801	37.4656	4.30537	0.423276	10.1715	2.66e-24	1.31e-22	ENSG00000180801	ARSJ
1278	ENSG00000183631	2.65831	4.30467	0.620783	6.93427	4.08e-12	8.76e-11	ENSG00000183631	PRR32
337	ENSG00000259134	21.0038	4.29471	0.351203	12.2286	2.19e-34	1.78e-32	ENSG00000259134	LINC00924
15	ENSG00000258913	101.037	4.28709	0.164341	26.0865	5.18e-150	9.48e-147	ENSG00000258913	RP11-260M19.2
103	ENSG00000226476	13.1542	4.28614	0.245134	17.4849	1.87e-68	4.97e-66	ENSG00000226476	RP11-776H12.1
214	ENSG00000223720	12.0773	4.25452	0.293212	14.5101	1.05e-47	1.34e-45	ENSG00000223720	RP5-1024N4.2
399	ENSG00000253809	14.8574	4.23902	0.365909	11.5849	4.91e-31	3.38e-29	ENSG00000253809	RP1-149L1.1
208	ENSG00000133392	233.676	4.23273	0.290042	14.5935	3.09e-48	4.07e-46	ENSG00000133392	MYH11
142	ENSG00000227220	91.5578	4.18328	0.258121	16.2067	4.52e-59	8.74e-57	ENSG00000227220	RP11-69I8.3
180	ENSG00000122756	15.8983	4.18319	0.272648	15.3429	3.95e-53	6.03e-51	ENSG00000122756	CNTFR
126	ENSG00000133134	20.5632	4.18143	0.25329	16.5085	3.19e-61	6.94e-59	ENSG00000133134	BEX2
426	ENSG00000085552	1.86636	4.17894	0.370287	11.2857	1.54e-29	9.94e-28	ENSG00000085552	IGSF9
32	ENSG00000130224	100.328	4.10737	0.178858	22.9645	1.06e-116	9.06e-114	ENSG00000130224	LRCH2
561	ENSG00000112175	41.4076	4.09174	0.405658	10.0867	6.33e-24	3.09e-22	ENSG00000112175	BMP5
972	ENSG00000224057	1.1518	4.08846	0.516364	7.91779	2.42e-15	6.82e-14	ENSG00000224057	EGFR-AS1
85	ENSG00000182621	785.125	4.08627	0.222619	18.3555	2.99e-75	9.64e-73	ENSG00000182621	PLCB1
1065	ENSG00000141756	15.5658	4.07423	0.533472	7.6372	2.22e-14	5.72e-13	ENSG00000141756	FKBP10
88	ENSG00000140600	28.7685	4.0653	0.224271	18.1268	1.96e-73	6.11e-71	ENSG00000140600	SH3GL3
655	ENSG00000114698	24.4529	4.05281	0.430885	9.40577	5.16e-21	2.16e-19	ENSG00000114698	PLSCR4
258	ENSG00000254119	23.8174	4.02913	0.294517	13.6805	1.33e-42	1.41e-40	ENSG00000254119	RP11-705O24.1
700	ENSG00000166917	2.1225	4.00072	0.438885	9.11565	7.82e-20	3.06e-18	ENSG00000166917	MIR202HG
450	ENSG00000259285	3.50159	3.99057	0.360719	11.0628	1.9e-28	1.16e-26	ENSG00000259285	CTD-2330J20.2
235	ENSG00000106631	8636.28	3.98628	0.284244	14.0241	1.11e-44	1.3e-42	ENSG00000106631	MYL7
51	ENSG00000184347	1167.86	3.9635	0.191091	20.7415	1.46e-95	7.87e-93	ENSG00000184347	SLIT3
124	ENSG00000182667	955.086	3.95428	0.23936	16.5202	2.62e-61	5.81e-59	ENSG00000182667	NTM
191	ENSG00000264365	27.4224	3.9506	0.26451	14.9355	1.94e-50	2.78e-48	ENSG00000264365	RP11-621L6.2
134	ENSG00000188522	28.4735	3.93166	0.241065	16.3095	8.44e-60	1.73e-57	ENSG00000188522	FAM83G
2261	ENSG00000231424	86.245	3.91829	0.748474	5.23504	1.65e-07	2e-06	ENSG00000231424	RP1-45C12.1
243	ENSG00000132639	47.2722	3.9143	0.280323	13.9635	2.6e-44	2.94e-42	ENSG00000132639	SNAP25
480	ENSG00000237159	2.65604	3.90487	0.362587	10.7695	4.8e-27	2.74e-25	ENSG00000237159	CNTFR-AS1
556	ENSG00000131171	49.1926	3.8947	0.383783	10.1482	3.38e-24	1.67e-22	ENSG00000131171	SH3BGRL
509	ENSG00000234661	10.5014	3.86144	0.366228	10.5438	5.43e-26	2.92e-24	ENSG00000234661	CHL1-AS1
1868	ENSG00000259281	0.731515	3.8589	0.668952	5.76857	7.99e-09	1.17e-07	ENSG00000259281	LINGO1-AS2
265	ENSG00000227906	72.313	3.85004	0.285676	13.477	2.14e-41	2.21e-39	ENSG00000227906	SNAP25-AS1
1341	ENSG00000228959	3.12447	3.84996	0.566392	6.79734	1.07e-11	2.18e-10	ENSG00000228959	RP5-1121H13.3
1618	ENSG00000196329	5.5166	3.83957	0.617273	6.22022	4.96e-10	8.42e-09	ENSG00000196329	GIMAP5
75	ENSG00000169181	258.138	3.83355	0.205882	18.6201	2.21e-77	8.08e-75	ENSG00000169181	GSG1L
444	ENSG00000251294	21.4979	3.82986	0.344108	11.1298	8.98e-29	5.55e-27	ENSG00000251294	RP11-116O11.1
104	ENSG00000179299	164.951	3.8286	0.219733	17.4238	5.44e-68	1.43e-65	ENSG00000179299	NSUN7
1011	ENSG00000113231	407.733	3.82731	0.491099	7.79337	6.52e-15	1.77e-13	ENSG00000113231	PDE8B
2341	ENSG00000275278	0.842583	3.81848	0.747794	5.10633	3.28e-07	3.85e-06	ENSG00000275278	RP11-946L16.2
2222	ENSG00000265487	12.2914	3.81298	0.722636	5.27649	1.32e-07	1.63e-06	ENSG00000265487	RP11-793A3.1
3188	ENSG00000105997	0.850678	3.80481	0.889442	4.27775	1.89e-05	0.000162448	ENSG00000105997	HOXA3
189	ENSG00000172995	5.90169	3.78545	0.253131	14.9545	1.46e-50	2.11e-48	ENSG00000172995	ARPP21
312	ENSG00000246214	84.3668	3.77654	0.299517	12.6088	1.89e-36	1.66e-34	ENSG00000246214	RP11-260E18.1
114	ENSG00000241359	26.9112	3.77453	0.2255	16.7385	6.87e-63	1.65e-60	ENSG00000241359	SYNPR-AS1
782	ENSG00000237750	2.27375	3.774	0.432454	8.72693	2.62e-18	9.18e-17	ENSG00000237750	AC007740.1
419	ENSG00000263590	3.21974	3.76707	0.331926	11.3491	7.49e-30	4.9e-28	ENSG00000263590	RP11-403I13.7
372	ENSG00000277851	15.2066	3.75325	0.315484	11.8968	1.23e-32	9.07e-31	ENSG00000277851	RP11-756G20.1
129	ENSG00000145428	70.2036	3.74568	0.227516	16.4634	6.72e-61	1.43e-58	ENSG00000145428	RNF175
1649	ENSG00000251011	0.795676	3.73757	0.607742	6.14993	7.75e-10	1.29e-08	ENSG00000251011	TMEM108-AS1
176	ENSG00000134258	121.683	3.73336	0.240314	15.5353	2e-54	3.12e-52	ENSG00000134258	VTCN1
4114	ENSG00000136698	0.680881	3.72711	1.02786	3.62609	0.00028775	0.0019187	ENSG00000136698	CFC1
210	ENSG00000144868	88.519	3.72531	0.256248	14.5379	6.97e-48	9.1e-46	ENSG00000144868	TMEM108
1475	ENSG00000155254	3.65162	3.72233	0.570596	6.52359	6.86e-11	1.28e-09	ENSG00000155254	MARVELD1
1705	ENSG00000284977	10.1582	3.72059	0.615356	6.04623	1.48e-09	2.39e-08	ENSG00000284977	NA
218	ENSG00000141314	206.091	3.71662	0.25746	14.4357	3.09e-47	3.88e-45	ENSG00000141314	RHBDL3
69	ENSG00000007402	53.8528	3.71419	0.196127	18.9377	5.58e-80	2.22e-77	ENSG00000007402	CACNA2D2
149	ENSG00000175161	1702.48	3.71013	0.230423	16.1014	2.49e-58	4.59e-56	ENSG00000175161	CADM2
252	ENSG00000231971	54.6952	3.70866	0.268986	13.7875	3.03e-43	3.3e-41	ENSG00000231971	RP11-557H15.3
222	ENSG00000225937	130.95	3.69346	0.257488	14.3442	1.16e-46	1.43e-44	ENSG00000225937	PCA3
483	ENSG00000253717	10.8313	3.6805	0.342082	10.7591	5.37e-27	3.05e-25	ENSG00000253717	KB-1299A7.2
469	ENSG00000114204	141.082	3.68042	0.338108	10.8853	1.35e-27	7.92e-26	ENSG00000114204	SERPINI2
3913	ENSG00000277135	0.729733	3.67592	0.978536	3.75656	0.000172268	0.00120768	ENSG00000277135	RP11-327J17.9
1273	ENSG00000182107	0.890131	3.67397	0.529144	6.94324	3.83e-12	8.26e-11	ENSG00000182107	TMEM30B
152	ENSG00000276203	37.9972	3.67266	0.228778	16.0534	5.41e-58	9.76e-56	ENSG00000276203	ANKRD20A3
242	ENSG00000138311	58.1764	3.66817	0.262552	13.9712	2.34e-44	2.65e-42	ENSG00000138311	ZNF365
798	ENSG00000174740	2.47389	3.66342	0.423306	8.65429	4.96e-18	1.71e-16	ENSG00000174740	PABPC5
985	ENSG00000244464	1.94184	3.65909	0.463805	7.88928	3.04e-15	8.46e-14	ENSG00000244464	RP11-201E8.1
1675	ENSG00000149591	112.469	3.63032	0.595251	6.09881	1.07e-09	1.75e-08	ENSG00000149591	TAGLN
531	ENSG00000156466	8.42024	3.62819	0.349243	10.3887	2.79e-25	1.44e-23	ENSG00000156466	GDF6
249	ENSG00000128918	895.652	3.62307	0.261264	13.8675	9.97e-44	1.1e-41	ENSG00000128918	ALDH1A2
955	ENSG00000250511	1.28582	3.618	0.454117	7.96712	1.62e-15	4.67e-14	ENSG00000250511	RP11-380D23.1
24	ENSG00000166206	298.64	3.61746	0.153092	23.6293	1.93e-123	2.2e-120	ENSG00000166206	GABRB3
1917	ENSG00000156508	176.872	3.61646	0.634904	5.69608	1.23e-08	1.75e-07	ENSG00000156508	EEF1A1
550	ENSG00000258422	5.14602	3.61416	0.353575	10.2218	1.58e-24	7.9e-23	ENSG00000258422	RP11-486O13.2
1178	ENSG00000167460	61.6444	3.61239	0.498204	7.25081	4.14e-13	9.65e-12	ENSG00000167460	TPM4
2974	ENSG00000272583	0.595023	3.60974	0.809697	4.45813	8.27e-06	7.63e-05	ENSG00000272583	RP11-344P13.6
599	ENSG00000231901	2.12453	3.59643	0.367746	9.77966	1.38e-22	6.3e-21	ENSG00000231901	RP11-281A20.1
2866	ENSG00000233429	1.93926	3.59435	0.789643	4.55186	5.32e-06	5.09e-05	ENSG00000233429	HOTAIRM1
43	ENSG00000148219	1616.04	3.5901	0.164587	21.8127	1.76e-105	1.12e-102	ENSG00000148219	ASTN2
268	ENSG00000134594	12.1674	3.58729	0.266865	13.4423	3.41e-41	3.5e-39	ENSG00000134594	RAB33A
1018	ENSG00000265190	2.88637	3.57857	0.460265	7.77503	7.54e-15	2.03e-13	ENSG00000265190	ANXA8
680	ENSG00000167414	2.29899	3.57742	0.387081	9.24203	2.42e-20	9.76e-19	ENSG00000167414	GNG8
654	ENSG00000101194	4.40306	3.56938	0.378716	9.42494	4.3e-21	1.81e-19	ENSG00000101194	SLC17A9
123	ENSG00000171303	44.4644	3.56278	0.215549	16.5289	2.27e-61	5.07e-59	ENSG00000171303	KCNK3
448	ENSG00000121410	14.6855	3.56183	0.321806	11.0682	1.79e-28	1.1e-26	ENSG00000121410	A1BG
425	ENSG00000143341	51.331	3.56071	0.315499	11.286	1.54e-29	9.93e-28	ENSG00000143341	HMCN1
275	ENSG00000213578	281.102	3.56034	0.266654	13.3519	1.15e-40	1.15e-38	ENSG00000213578	CPLX3
3138	ENSG00000189367	2.00822	3.54711	0.820657	4.32228	1.54e-05	0.000134995	ENSG00000189367	KIAA0408
589	ENSG00000224101	26.0714	3.53554	0.359327	9.83933	7.62e-23	3.55e-21	ENSG00000224101	ELMO1-AS1
923	ENSG00000259571	6.42742	3.53486	0.438936	8.05324	8.06e-16	2.4e-14	ENSG00000259571	BLID
246	ENSG00000268895	21.8379	3.51956	0.253246	13.8978	6.53e-44	7.28e-42	ENSG00000268895	A1BG-AS1
992	ENSG00000196604	2.18446	3.50709	0.445987	7.86366	3.73e-15	1.03e-13	ENSG00000196604	POTEF
2386	ENSG00000277443	15.4713	3.50435	0.693474	5.05333	4.34e-07	4.99e-06	ENSG00000277443	MARCKS
493	ENSG00000259275	6.18851	3.49841	0.327736	10.6745	1.34e-26	7.46e-25	ENSG00000259275	RP11-522B15.3
345	ENSG00000148600	5.44118	3.49829	0.287269	12.1778	4.08e-34	3.25e-32	ENSG00000148600	CDHR1
292	ENSG00000275212	15.7607	3.48629	0.268891	12.9654	1.92e-38	1.81e-36	ENSG00000275212	RP3-446N13.5
3187	ENSG00000250930	3.79516	3.48616	0.814678	4.27918	1.88e-05	0.00016146	ENSG00000250930	LNX1-AS1
1536	ENSG00000111057	5.82901	3.48405	0.542943	6.41697	1.39e-10	2.48e-09	ENSG00000111057	KRT18
741	ENSG00000150045	5.13453	3.48077	0.391401	8.89309	5.94e-19	2.2e-17	ENSG00000150045	KLRF1
157	ENSG00000259124	117.536	3.47609	0.217823	15.9583	2.49e-57	4.36e-55	ENSG00000259124	RP11-187O7.3
196	ENSG00000179813	22.0964	3.47412	0.235379	14.7597	2.67e-49	3.73e-47	ENSG00000179813	FAM216B
928	ENSG00000248202	27.9431	3.46812	0.432225	8.02387	1.02e-15	3.03e-14	ENSG00000248202	RP11-455B3.1
466	ENSG00000174776	321.011	3.46098	0.316339	10.9407	7.36e-28	4.33e-26	ENSG00000174776	WDR49
528	ENSG00000256120	9.9511	3.46005	0.33271	10.3996	2.49e-25	1.29e-23	ENSG00000256120	RP11-778H2.1
508	ENSG00000236790	15.0095	3.45299	0.327458	10.5449	5.37e-26	2.9e-24	ENSG00000236790	LINC00299
1143	ENSG00000229151	7.7985	3.44129	0.466835	7.37154	1.69e-13	4.05e-12	ENSG00000229151	RP11-348F1.3
2751	ENSG00000243896	1.18662	3.42586	0.734667	4.66315	3.11e-06	3.11e-05	ENSG00000243896	OR2A7
328	ENSG00000117020	274.222	3.42213	0.276588	12.3727	3.67e-35	3.07e-33	ENSG00000117020	AKT3
800	ENSG00000241505	2.90008	3.409	0.394528	8.64071	5.59e-18	1.92e-16	ENSG00000241505	RP11-161I10.1
5852	ENSG00000259207	37.5563	3.39787	1.19525	2.84281	0.00447172	0.0209617	ENSG00000259207	ITGB3
1418	ENSG00000134222	3.75081	3.39084	0.510994	6.63577	3.23e-11	6.24e-10	ENSG00000134222	PSRC1
1288	ENSG00000049540	34.9865	3.38991	0.490614	6.90954	4.86e-12	1.04e-10	ENSG00000049540	ELN
244	ENSG00000089199	25.4067	3.38818	0.242835	13.9526	3.03e-44	3.41e-42	ENSG00000089199	CHGB
563	ENSG00000255020	3.17884	3.38463	0.336145	10.069	7.58e-24	3.69e-22	ENSG00000255020	AF131216.5
2112	ENSG00000237457	1.4351	3.38241	0.623566	5.42431	5.82e-08	7.56e-07	ENSG00000237457	LINC01351
1693	ENSG00000267743	1.56889	3.38239	0.558126	6.06026	1.36e-09	2.2e-08	ENSG00000267743	RP11-718I15.1
4848	ENSG00000249261	0.43893	3.37268	1.03984	3.24346	0.00118088	0.00667917	ENSG00000249261	RP11-284A20.2
1243	ENSG00000257718	1.90151	3.36519	0.477187	7.05214	1.76e-12	3.89e-11	ENSG00000257718	RP11-396F22.1
386	ENSG00000183049	1469.67	3.36504	0.287159	11.7184	1.03e-31	7.29e-30	ENSG00000183049	CAMK1D
674	ENSG00000130762	2.44996	3.35572	0.361392	9.28554	1.61e-20	6.55e-19	ENSG00000130762	ARHGEF16
233	ENSG00000284237	21.7574	3.35111	0.237635	14.1019	3.69e-45	4.35e-43	ENSG00000284237	NA
4580	ENSG00000136869	3.82136	3.33717	0.989993	3.3709	0.00074923	0.00448753	ENSG00000136869	TLR4
73	ENSG00000183091	580.894	3.33416	0.178662	18.6618	1.01e-77	3.8e-75	ENSG00000183091	NEB
213	ENSG00000267922	14.0017	3.33327	0.229543	14.5213	8.88e-48	1.14e-45	ENSG00000267922	AC007193.6
761	ENSG00000265107	76.1498	3.32753	0.378254	8.7971	1.4e-18	5.06e-17	ENSG00000265107	GJA5
1264	ENSG00000064989	18.8151	3.32045	0.47549	6.98322	2.88e-12	6.26e-11	ENSG00000064989	CALCRL
266	ENSG00000005059	122.842	3.3067	0.245509	13.4687	2.39e-41	2.46e-39	ENSG00000005059	MCUB
1049	ENSG00000276850	15.9233	3.30333	0.430278	7.67719	1.63e-14	4.25e-13	ENSG00000276850	CH17-360D5.2
646	ENSG00000136237	87.0534	3.29676	0.346839	9.50516	2e-21	8.48e-20	ENSG00000136237	RAPGEF5
1192	ENSG00000185272	11.6043	3.29025	0.457192	7.19665	6.17e-13	1.42e-11	ENSG00000185272	RBM11
1548	ENSG00000099994	2.35694	3.28679	0.513519	6.40052	1.55e-10	2.74e-09	ENSG00000099994	SUSD2
676	ENSG00000128268	19.9148	3.28323	0.354305	9.26666	1.92e-20	7.79e-19	ENSG00000128268	MGAT3
1241	ENSG00000266288	2.11955	3.28271	0.465074	7.05846	1.68e-12	3.72e-11	ENSG00000266288	CTD-3096M3.2
2045	ENSG00000175315	0.836973	3.2761	0.59403	5.51504	3.49e-08	4.68e-07	ENSG00000175315	CST6
45	ENSG00000166183	212.642	3.26743	0.152486	21.4277	7.37e-102	4.49e-99	ENSG00000166183	ASPG
3843	ENSG00000121871	0.51719	3.26668	0.8609	3.7945	0.000147943	0.00105604	ENSG00000121871	SLITRK3
964	ENSG00000259327	4.53177	3.25674	0.410026	7.94277	1.98e-15	5.63e-14	ENSG00000259327	CTD-2184D3.6
2206	ENSG00000105281	5.88274	3.25344	0.614592	5.29366	1.2e-07	1.49e-06	ENSG00000105281	SLC1A5
2520	ENSG00000235158	0.599858	3.21136	0.652544	4.92129	8.6e-07	9.36e-06	ENSG00000235158	AC087430.1
202	ENSG00000137941	329.57	3.21066	0.218608	14.6868	7.83e-49	1.06e-46	ENSG00000137941	TTLL7
1684	ENSG00000249309	1.07542	3.20898	0.52777	6.08026	1.2e-09	1.95e-08	ENSG00000249309	RP11-153M7.5
797	ENSG00000255571	1.44558	3.19816	0.369212	8.66214	4.63e-18	1.59e-16	ENSG00000255571	MIR9-3HG
619	ENSG00000134121	355.702	3.19162	0.330273	9.66358	4.31e-22	1.91e-20	ENSG00000134121	CHL1
371	ENSG00000247287	26.8485	3.18861	0.267437	11.9229	9e-33	6.65e-31	ENSG00000247287	RP11-902B17.1
97	ENSG00000231252	35.8717	3.18658	0.180233	17.6804	5.94e-70	1.68e-67	ENSG00000231252	RP11-436K8.1
194	ENSG00000157064	357.967	3.18418	0.214108	14.8719	5.02e-50	7.1e-48	ENSG00000157064	NMNAT2
592	ENSG00000092096	15.415	3.17561	0.322862	9.8358	7.89e-23	3.66e-21	ENSG00000092096	SLC22A17
174	ENSG00000111879	51.386	3.17555	0.203603	15.5968	7.66e-55	1.21e-52	ENSG00000111879	FAM184A
55	ENSG00000157388	309.997	3.17084	0.157149	20.1773	1.55e-90	7.73e-88	ENSG00000157388	CACNA1D
879	ENSG00000236795	5.97186	3.16833	0.383802	8.25512	1.52e-16	4.74e-15	ENSG00000236795	AC006004.1
4709	ENSG00000256273	0.434678	3.16443	0.95569	3.31114	0.000929161	0.00541277	ENSG00000256273	RP11-71J4.2
403	ENSG00000162670	451.38	3.16414	0.273873	11.5533	7.1e-31	4.83e-29	ENSG00000162670	BRINP3
190	ENSG00000185942	129.983	3.16049	0.211597	14.9364	1.91e-50	2.76e-48	ENSG00000185942	NKAIN3
3694	ENSG00000231754	0.553385	3.15912	0.812832	3.88656	0.000101673	0.000754831	ENSG00000231754	RP11-204E9.1
695	ENSG00000145864	38.362	3.15718	0.345296	9.14339	6.05e-20	2.39e-18	ENSG00000145864	GABRB2
427	ENSG00000040731	39.8331	3.15515	0.279624	11.2835	1.58e-29	1.02e-27	ENSG00000040731	CDH10
511	ENSG00000103489	520.568	3.15412	0.299769	10.5219	6.85e-26	3.68e-24	ENSG00000103489	XYLT1
1375	ENSG00000163395	1.78131	3.15282	0.46968	6.7127	1.91e-11	3.81e-10	ENSG00000163395	IGFN1
1078	ENSG00000225986	1.26437	3.15219	0.416201	7.57372	3.63e-14	9.23e-13	ENSG00000225986	UBXN10-AS1
454	ENSG00000254042	18.002	3.14844	0.286286	10.9975	3.93e-28	2.37e-26	ENSG00000254042	CTC-558O2.1
523	ENSG00000238117	2.61958	3.13673	0.300114	10.4518	1.44e-25	7.54e-24	ENSG00000238117	AP004372.1
158	ENSG00000157734	64.8607	3.13267	0.196645	15.9306	3.89e-57	6.75e-55	ENSG00000157734	SNX22
1512	ENSG00000249740	90.9566	3.13061	0.485056	6.45412	1.09e-10	1.97e-09	ENSG00000249740	OSMR-AS1
273	ENSG00000156475	156.646	3.12968	0.23428	13.3587	1.05e-40	1.06e-38	ENSG00000156475	PPP2R2B
254	ENSG00000263293	40.0517	3.129	0.22733	13.7641	4.19e-43	4.52e-41	ENSG00000263293	THCAT158
775	ENSG00000169508	35.1897	3.1263	0.357378	8.74788	2.17e-18	7.69e-17	ENSG00000169508	GPR183
287	ENSG00000140506	276.983	3.11563	0.238528	13.0619	5.43e-39	5.19e-37	ENSG00000140506	LMAN1L
105	ENSG00000116106	1052.01	3.11328	0.180221	17.2748	7.28e-67	1.9e-64	ENSG00000116106	EPHA4
2833	ENSG00000277351	0.560888	3.10994	0.677837	4.58803	4.47e-06	4.33e-05	ENSG00000277351	RP11-325L12.6
109	ENSG00000056487	47.5029	3.10162	0.182352	17.009	7.05e-65	1.77e-62	ENSG00000056487	PHF21B
635	ENSG00000260691	36.1058	3.09389	0.322734	9.58652	9.11e-22	3.94e-20	ENSG00000260691	ANKRD20A1
544	ENSG00000072182	4.56684	3.09314	0.300783	10.2837	8.35e-25	4.21e-23	ENSG00000072182	ASIC4
725	ENSG00000100678	13.3922	3.0852	0.343588	8.97937	2.72e-19	1.03e-17	ENSG00000100678	SLC8A3
284	ENSG00000072133	30.9156	3.06923	0.233721	13.132	2.16e-39	2.08e-37	ENSG00000072133	RPS6KA6
675	ENSG00000161682	1.63203	3.06643	0.330729	9.27174	1.83e-20	7.44e-19	ENSG00000161682	FAM171A2
422	ENSG00000077063	94.8909	3.06248	0.270263	11.3315	9.16e-30	5.96e-28	ENSG00000077063	CTTNBP2
551	ENSG00000241648	6.67779	3.05733	0.299172	10.2193	1.62e-24	8.09e-23	ENSG00000241648	CADM2-AS2
247	ENSG00000157884	7.98802	3.05372	0.219805	13.8929	7e-44	7.77e-42	ENSG00000157884	CIB4
1181	ENSG00000231852	18.6915	3.04853	0.421626	7.23041	4.82e-13	1.12e-11	ENSG00000231852	CYP21A2
165	ENSG00000155974	1809.48	3.04718	0.193248	15.7682	5.15e-56	8.56e-54	ENSG00000155974	GRIP1
1735	ENSG00000240219	0.609266	3.04556	0.508362	5.99093	2.09e-09	3.3e-08	ENSG00000240219	RP11-430C7.5
602	ENSG00000158258	317.634	3.04384	0.311791	9.76244	1.63e-22	7.44e-21	ENSG00000158258	CLSTN2
518	ENSG00000165617	8.29966	3.03363	0.289444	10.4809	1.06e-25	5.6e-24	ENSG00000165617	DACT1
1060	ENSG00000234787	1.48024	3.03144	0.39608	7.6536	1.95e-14	5.06e-13	ENSG00000234787	LINC00458
4468	ENSG00000198754	2.35307	3.01828	0.880714	3.42708	0.000610109	0.00374586	ENSG00000198754	OXCT2
514	ENSG00000066468	36.2018	3.0155	0.28704	10.5055	8.15e-26	4.35e-24	ENSG00000066468	FGFR2
449	ENSG00000134917	16.6828	3.01514	0.272526	11.0637	1.88e-28	1.15e-26	ENSG00000134917	ADAMTS8
2246	ENSG00000236008	7.53057	3.0142	0.574076	5.25053	1.52e-07	1.85e-06	ENSG00000236008	AC011747.4
3224	ENSG00000124575	4.41139	3.00903	0.710108	4.23742	2.26e-05	0.000192382	ENSG00000124575	HIST1H1D
1532	ENSG00000170162	6.7453	3.00584	0.468219	6.41974	1.37e-10	2.44e-09	ENSG00000170162	VGLL2
286	ENSG00000110675	58.1375	2.99738	0.228753	13.1032	3.16e-39	3.03e-37	ENSG00000110675	ELMOD1
1392	ENSG00000261439	1.33202	2.98776	0.447099	6.68256	2.35e-11	4.63e-10	ENSG00000261439	DKFZP434H168
311	ENSG00000229846	59.7675	2.96848	0.234919	12.6362	1.33e-36	1.18e-34	ENSG00000229846	RP11-141A19.1
1229	ENSG00000249306	454.19	2.96784	0.418786	7.08678	1.37e-12	3.06e-11	ENSG00000249306	LINC01411
573	ENSG00000171943	66.2349	2.965	0.297941	9.95164	2.48e-23	1.19e-21	ENSG00000171943	SRGAP2C
451	ENSG00000173040	28.4897	2.96311	0.268501	11.0358	2.57e-28	1.56e-26	ENSG00000173040	EVC2
696	ENSG00000152527	48.3258	2.95892	0.323995	9.13263	6.69e-20	2.64e-18	ENSG00000152527	PLEKHH2
130	ENSG00000087258	354.003	2.94756	0.179206	16.4479	8.68e-61	1.83e-58	ENSG00000087258	GNAO1
1637	ENSG00000163347	1.74989	2.94565	0.477223	6.17248	6.72e-10	1.13e-08	ENSG00000163347	CLDN1
318	ENSG00000152128	168.641	2.9421	0.235062	12.5163	6.08e-36	5.25e-34	ENSG00000152128	TMEM163
906	ENSG00000228553	17.6956	2.9332	0.361658	8.11044	5.04e-16	1.53e-14	ENSG00000228553	RP11-391J2.3
3762	ENSG00000213145	6.10221	2.93032	0.761794	3.8466	0.000119769	0.000873337	ENSG00000213145	CRIP1
17	ENSG00000069966	109.221	2.92903	0.113999	25.6936	1.38e-145	2.23e-142	ENSG00000069966	GNB5
1654	ENSG00000213214	1.90337	2.92189	0.476013	6.13827	8.34e-10	1.38e-08	ENSG00000213214	ARHGEF35
212	ENSG00000187957	103.629	2.9206	0.20095	14.534	7.38e-48	9.55e-46	ENSG00000187957	DNER
839	ENSG00000256040	1.47723	2.91687	0.344403	8.46934	2.47e-17	8.07e-16	ENSG00000256040	PAPPA-AS1
2626	ENSG00000248600	0.470327	2.90684	0.605974	4.79696	1.61e-06	1.68e-05	ENSG00000248600	CTD-2308B18.4
271	ENSG00000197616	9542.74	2.90362	0.217073	13.3762	8.33e-41	8.43e-39	ENSG00000197616	MYH6
1103	ENSG00000240710	2.9795	2.90222	0.387377	7.49199	6.78e-14	1.69e-12	ENSG00000240710	RP11-430C7.4
313	ENSG00000110318	73.0127	2.89657	0.229937	12.5972	2.19e-36	1.92e-34	ENSG00000110318	CEP126
6572	ENSG00000016082	0.488095	2.89551	1.11215	2.60352	0.00922707	0.0385145	ENSG00000016082	ISL1
416	ENSG00000103742	23.2029	2.88562	0.253555	11.3807	5.22e-30	3.44e-28	ENSG00000103742	IGDCC4
478	ENSG00000225811	72.3645	2.88449	0.26769	10.7755	4.5e-27	2.58e-25	ENSG00000225811	RP11-547I7.1
204	ENSG00000183324	266.354	2.88378	0.196588	14.6692	1.02e-48	1.37e-46	ENSG00000183324	REC114
5202	ENSG00000231204	0.432037	2.88346	0.93299	3.09056	0.00199779	0.010535	ENSG00000231204	AC011752.1
707	ENSG00000230806	14.8041	2.87935	0.316826	9.0881	1.01e-19	3.91e-18	ENSG00000230806	SRGAP2-AS1
6467	ENSG00000261978	0.334502	2.8781	1.0897	2.64118	0.00826167	0.0350447	ENSG00000261978	CTD-2529O21.2
564	ENSG00000073734	16.759	2.87048	0.285627	10.0497	9.21e-24	4.48e-22	ENSG00000073734	ABCB11
1204	ENSG00000232386	1.61169	2.86838	0.400444	7.16299	7.89e-13	1.8e-11	ENSG00000232386	RP11-66B24.2
666	ENSG00000143867	38.7949	2.86745	0.306651	9.35085	8.69e-21	3.58e-19	ENSG00000143867	OSR1
192	ENSG00000226530	17.1353	2.86442	0.191809	14.9337	1.99e-50	2.84e-48	ENSG00000226530	RP11-348F1.2
4524	ENSG00000106624	11.689	2.85563	0.840646	3.39694	0.000681429	0.00413196	ENSG00000106624	AEBP1
533	ENSG00000134532	1523.24	2.85224	0.275137	10.3666	3.52e-25	1.81e-23	ENSG00000134532	SOX5
1107	ENSG00000101384	22.4817	2.84251	0.38097	7.46123	8.57e-14	2.12e-12	ENSG00000101384	JAG1
3562	ENSG00000249304	0.489243	2.84155	0.715459	3.97164	7.14e-05	0.000549706	ENSG00000249304	RP11-26P13.2
217	ENSG00000132821	197.081	2.8356	0.196036	14.4647	2.02e-47	2.56e-45	ENSG00000132821	VSTM2L
823	ENSG00000237928	11.7935	2.83491	0.332464	8.52696	1.5e-17	5.01e-16	ENSG00000237928	NFIA-AS2
72	ENSG00000186094	2123.26	2.83361	0.151268	18.7323	2.7e-78	1.03e-75	ENSG00000186094	AGBL4
367	ENSG00000267405	47.9616	2.83329	0.236825	11.9636	5.51e-33	4.12e-31	ENSG00000267405	CTC-296K1.4
895	ENSG00000264569	36.8229	2.83304	0.346438	8.17762	2.89e-16	8.87e-15	ENSG00000264569	RP13-650J16.1
504	ENSG00000250961	20.138	2.83151	0.268069	10.5626	4.44e-26	2.42e-24	ENSG00000250961	CTD-2023N9.1
4657	ENSG00000215845	7.52754	2.83103	0.849084	3.33421	0.00085541	0.00503878	ENSG00000215845	TSTD1
1394	ENSG00000245869	7.44997	2.82895	0.423424	6.68112	2.37e-11	4.67e-10	ENSG00000245869	RP11-158I9.5
1523	ENSG00000277270	2.66775	2.82632	0.43931	6.43353	1.25e-10	2.25e-09	ENSG00000277270	RP5-827E24.1
248	ENSG00000250906	5.99674	2.826	0.203742	13.8705	9.57e-44	1.06e-41	ENSG00000250906	RP11-632F7.3
298	ENSG00000168702	424.839	2.82382	0.219366	12.8727	6.41e-38	5.9e-36	ENSG00000168702	LRP1B
87	ENSG00000065320	1812.79	2.82331	0.155414	18.1664	9.53e-74	3e-71	ENSG00000065320	NTN1
1583	ENSG00000119865	10.0538	2.82322	0.446811	6.31861	2.64e-10	4.57e-09	ENSG00000119865	CNRIP1
2517	ENSG00000188624	0.480943	2.82261	0.573282	4.92359	8.5e-07	9.26e-06	ENSG00000188624	IGFL3
537	ENSG00000236948	32.9073	2.822	0.273097	10.3333	4.98e-25	2.54e-23	ENSG00000236948	RP11-154H17.1
1699	ENSG00000113657	42.8531	2.81802	0.465619	6.05219	1.43e-09	2.31e-08	ENSG00000113657	DPYSL3
898	ENSG00000228495	1.63812	2.81174	0.344192	8.16911	3.11e-16	9.49e-15	ENSG00000228495	LINC01013
2605	ENSG00000166482	7.62887	2.81109	0.58305	4.82136	1.43e-06	1.5e-05	ENSG00000166482	MFAP4
96	ENSG00000162643	162.613	2.8074	0.157798	17.7911	8.29e-71	2.37e-68	ENSG00000162643	WDR63
1436	ENSG00000073150	1.30214	2.80469	0.425237	6.59559	4.24e-11	8.09e-10	ENSG00000073150	PANX2
295	ENSG00000151617	789.024	2.80363	0.21704	12.9175	3.58e-38	3.33e-36	ENSG00000151617	EDNRA
5132	ENSG00000236133	0.472947	2.80313	0.899202	3.11736	0.00182481	0.00975414	ENSG00000236133	LINC01069
1566	ENSG00000261448	2.38034	2.80197	0.441594	6.34513	2.22e-10	3.89e-09	ENSG00000261448	CTD-2576D5.4
2010	ENSG00000101892	4.98465	2.79795	0.502567	5.56731	2.59e-08	3.53e-07	ENSG00000101892	ATP1B4
376	ENSG00000145808	50.5947	2.79663	0.235583	11.8711	1.67e-32	1.22e-30	ENSG00000145808	ADAMTS19
446	ENSG00000227356	82.1992	2.79626	0.252089	11.0923	1.37e-28	8.41e-27	ENSG00000227356	LINC00866
47	ENSG00000165359	185.588	2.79584	0.132563	21.0906	9.7e-99	5.66e-96	ENSG00000165359	INTS6L
251	ENSG00000259709	12.1321	2.79368	0.202281	13.8109	2.19e-43	2.39e-41	ENSG00000259709	CTD-2184D3.7
423	ENSG00000241767	9.67239	2.79318	0.246865	11.3146	1.11e-29	7.21e-28	ENSG00000241767	LINC01324
582	ENSG00000251652	10.0576	2.79297	0.282452	9.88829	4.68e-23	2.21e-21	ENSG00000251652	RP11-20I20.2
5532	ENSG00000244479	4.96569	2.79043	0.941742	2.96305	0.00304603	0.0151046	ENSG00000244479	OR2A1-AS1
656	ENSG00000248346	1.76679	2.78743	0.29636	9.40558	5.17e-21	2.16e-19	ENSG00000248346	RP11-292D4.1
418	ENSG00000104059	117.017	2.78189	0.244874	11.3605	6.58e-30	4.32e-28	ENSG00000104059	FAM189A1
632	ENSG00000266028	72.0575	2.77672	0.289125	9.60389	7.7e-22	3.34e-20	ENSG00000266028	SRGAP2
5269	ENSG00000118785	1.45117	2.77618	0.906379	3.06293	0.00219181	0.0114091	ENSG00000118785	SPP1
117	ENSG00000259577	23.7771	2.77541	0.166361	16.6831	1.74e-62	4.08e-60	ENSG00000259577	RP11-430B1.2
780	ENSG00000145242	193.724	2.77165	0.317378	8.73295	2.48e-18	8.73e-17	ENSG00000145242	EPHA5
560	ENSG00000198075	11.0781	2.77161	0.274358	10.1022	5.4e-24	2.65e-22	ENSG00000198075	SULT1C4
347	ENSG00000138308	15.8023	2.77046	0.22768	12.1682	4.59e-34	3.63e-32	ENSG00000138308	PLA2G12B
669	ENSG00000250331	70.1675	2.76956	0.296631	9.33672	9.94e-21	4.07e-19	ENSG00000250331	LINC01340
340	ENSG00000196526	121.872	2.7678	0.226733	12.2073	2.84e-34	2.29e-32	ENSG00000196526	AFAP1
3032	ENSG00000155961	0.573188	2.76727	0.627968	4.40671	1.05e-05	9.5e-05	ENSG00000155961	RAB39B
139	ENSG00000088726	55.365	2.76235	0.170242	16.226	3.3e-59	6.52e-57	ENSG00000088726	TMEM40
601	ENSG00000198157	16.823	2.76066	0.28261	9.76844	1.54e-22	7.02e-21	ENSG00000198157	HMGN5
5119	ENSG00000224239	0.359274	2.75809	0.883697	3.12107	0.00180193	0.00965558	ENSG00000224239	AC090044.2
3036	ENSG00000243220	1.66711	2.75412	0.625604	4.40234	1.07e-05	9.68e-05	ENSG00000243220	AC006159.4
1057	ENSG00000108309	1.0445	2.75268	0.35908	7.66591	1.78e-14	4.61e-13	ENSG00000108309	RUNDC3A
587	ENSG00000234292	4.11488	2.75038	0.279471	9.84136	7.47e-23	3.49e-21	ENSG00000234292	RP11-213H15.1
277	ENSG00000235160	3989.52	2.74841	0.20629	13.3231	1.7e-40	1.68e-38	ENSG00000235160	AC009878.2
363	ENSG00000262966	13.3633	2.74556	0.228508	12.0152	2.96e-33	2.23e-31	ENSG00000262966	RP11-85B7.2
341	ENSG00000254486	5.69112	2.74369	0.225082	12.1897	3.53e-34	2.84e-32	ENSG00000254486	RP13-631K18.2
2454	ENSG00000162545	9.41268	2.734	0.548839	4.98142	6.31e-07	7.06e-06	ENSG00000162545	CAMK2N1
2862	ENSG00000185823	1.12635	2.72933	0.598574	4.55972	5.12e-06	4.91e-05	ENSG00000185823	NPAP1
1333	ENSG00000172137	2.45551	2.72753	0.400144	6.81637	9.34e-12	1.92e-10	ENSG00000172137	CALB2
723	ENSG00000255219	29.4103	2.72613	0.303426	8.98452	2.6e-19	9.86e-18	ENSG00000255219	RP11-716H6.2
4117	ENSG00000228923	0.666701	2.72557	0.751883	3.625	0.000288964	0.0019254	ENSG00000228923	AP000355.2
600	ENSG00000251199	19.9461	2.7219	0.278404	9.77678	1.42e-22	6.48e-21	ENSG00000251199	RP11-400D2.2
141	ENSG00000065534	79.5352	2.72108	0.167875	16.209	4.36e-59	8.48e-57	ENSG00000065534	MYLK
4465	ENSG00000241636	0.514314	2.72014	0.7933	3.42889	0.000606058	0.00372349	ENSG00000241636	LINC01323
122	ENSG00000106536	303.081	2.70494	0.163316	16.5627	1.3e-61	2.92e-59	ENSG00000106536	POU6F2
355	ENSG00000175229	11.076	2.70339	0.223381	12.1021	1.03e-33	7.95e-32	ENSG00000175229	GAL3ST3
80	ENSG00000269190	52.4729	2.70285	0.145862	18.5302	1.18e-76	4.04e-74	ENSG00000269190	FBXO17
1588	ENSG00000118702	2.5099	2.69051	0.426727	6.30498	2.88e-10	4.98e-09	ENSG00000118702	GHRH
520	ENSG00000266893	11.6215	2.689	0.256841	10.4695	1.19e-25	6.29e-24	ENSG00000266893	AC005616.1
4766	ENSG00000256204	2.56384	2.68394	0.817694	3.28233	0.00102953	0.00592576	ENSG00000256204	RP11-243M5.1
2403	ENSG00000140682	20.0796	2.68385	0.533033	5.03506	4.78e-07	5.45e-06	ENSG00000140682	TGFB1I1
1125	ENSG00000235139	1.77731	2.68314	0.361924	7.41355	1.23e-13	3e-12	ENSG00000235139	AC003984.1
317	ENSG00000143603	57.3499	2.67745	0.213913	12.5165	6.06e-36	5.25e-34	ENSG00000143603	KCNN3
611	ENSG00000180537	5.50722	2.67356	0.275452	9.7061	2.84e-22	1.28e-20	ENSG00000180537	RNF182
207	ENSG00000147180	34.5524	2.67279	0.183122	14.5957	2.99e-48	3.96e-46	ENSG00000147180	ZNF711
997	ENSG00000258845	1.16834	2.67198	0.341045	7.8347	4.7e-15	1.29e-13	ENSG00000258845	RP11-945F5.1
1358	ENSG00000128040	7.79768	2.67003	0.395357	6.75346	1.44e-11	2.92e-10	ENSG00000128040	SPINK2
1569	ENSG00000187783	1.37144	2.66914	0.420903	6.34146	2.28e-10	3.98e-09	ENSG00000187783	TMEM72
1198	ENSG00000234775	3.42913	2.66805	0.371494	7.18196	6.87e-13	1.57e-11	ENSG00000234775	RP11-335O13.7
933	ENSG00000160801	14.5887	2.66747	0.332829	8.01455	1.11e-15	3.25e-14	ENSG00000160801	PTH1R
2944	ENSG00000236031	0.527817	2.66492	0.594642	4.48156	7.41e-06	6.9e-05	ENSG00000236031	RP11-269F20.1
1119	ENSG00000267537	2.66662	2.66289	0.358269	7.43266	1.06e-13	2.61e-12	ENSG00000267537	AC005394.1
6510	ENSG00000232885	17.1195	2.66203	1.01324	2.62725	0.00860775	0.0362715	ENSG00000232885	GPC5-AS2
1474	ENSG00000253236	2.7471	2.66072	0.407627	6.52733	6.7e-11	1.25e-09	ENSG00000253236	CTD-2313P7.1
534	ENSG00000143126	7.89128	2.65964	0.25682	10.3561	3.93e-25	2.02e-23	ENSG00000143126	CELSR2
2372	ENSG00000242671	0.810338	2.65841	0.524393	5.06951	3.99e-07	4.61e-06	ENSG00000242671	RP11-232M24.1
3390	ENSG00000224577	4.99522	2.65654	0.648153	4.09864	4.16e-05	0.000336233	ENSG00000224577	LINC01117
893	ENSG00000130561	18.3386	2.64998	0.323769	8.1848	2.73e-16	8.38e-15	ENSG00000130561	SAG
467	ENSG00000124429	105.421	2.64778	0.242156	10.9342	7.91e-28	4.65e-26	ENSG00000124429	POF1B
2080	ENSG00000254187	0.78917	2.64688	0.483914	5.46973	4.51e-08	5.94e-07	ENSG00000254187	CTB-78F1.1
2720	ENSG00000133561	2.88003	2.64526	0.562093	4.7061	2.53e-06	2.55e-05	ENSG00000133561	GIMAP6
5994	ENSG00000249421	0.525347	2.64417	0.945174	2.79754	0.00514927	0.0235621	ENSG00000249421	ADAMTS19-AS1
1683	ENSG00000233073	3.35781	2.64126	0.434178	6.08335	1.18e-09	1.92e-08	ENSG00000233073	AC005009.2
2758	ENSG00000254365	0.869307	2.64011	0.566946	4.65672	3.21e-06	3.2e-05	ENSG00000254365	CTB-180C19.1
4753	ENSG00000231496	1.73865	2.63959	0.80208	3.29093	0.000998551	0.00576315	ENSG00000231496	RP1-251M9.2
2050	ENSG00000007933	6.37835	2.63665	0.478519	5.51002	3.59e-08	4.8e-07	ENSG00000007933	FMO3
1469	ENSG00000154640	19.1228	2.63611	0.403451	6.53391	6.41e-11	1.2e-09	ENSG00000154640	BTG3
759	ENSG00000186297	6.27063	2.63426	0.299177	8.80501	1.31e-18	4.73e-17	ENSG00000186297	GABRA5
789	ENSG00000155849	191.748	2.63286	0.302764	8.6961	3.43e-18	1.19e-16	ENSG00000155849	ELMO1
402	ENSG00000235202	3.89091	2.63193	0.227732	11.5571	6.79e-31	4.64e-29	ENSG00000235202	LINC01525
3214	ENSG00000277701	2.13564	2.63016	0.618758	4.25071	2.13e-05	0.0001819	ENSG00000277701	RP11-734K23.9
455	ENSG00000106633	20.5602	2.6247	0.238686	10.9965	3.97e-28	2.4e-26	ENSG00000106633	GCK
316	ENSG00000261739	9.55575	2.62296	0.208965	12.5522	3.87e-36	3.36e-34	ENSG00000261739	GOLGA8S
3618	ENSG00000234224	0.461696	2.62226	0.666442	3.93471	8.33e-05	0.000631556	ENSG00000234224	TMEM229A
553	ENSG00000249267	7.02563	2.61918	0.256899	10.1954	2.08e-24	1.03e-22	ENSG00000249267	LINC00939
2701	ENSG00000120937	3679.57	2.61023	0.552971	4.72038	2.35e-06	2.39e-05	ENSG00000120937	NPPB
227	ENSG00000188580	1006.3	2.60101	0.182432	14.2574	4.03e-46	4.87e-44	ENSG00000188580	NKAIN2
350	ENSG00000257083	4.98464	2.59856	0.214338	12.1236	7.92e-34	6.2e-32	ENSG00000257083	RP11-123O10.3
397	ENSG00000154025	69.2198	2.5981	0.224114	11.5928	4.48e-31	3.1e-29	ENSG00000154025	SLC5A10
659	ENSG00000170293	69.9422	2.59804	0.276406	9.39936	5.49e-21	2.29e-19	ENSG00000170293	CMTM8
2339	ENSG00000109472	54.1958	2.59713	0.508218	5.11026	3.22e-07	3.77e-06	ENSG00000109472	CPE
4929	ENSG00000278716	2.75707	2.59698	0.808946	3.21033	0.00132582	0.00737877	ENSG00000278716	LA16c-352F7.1
1003	ENSG00000253762	2.8699	2.59647	0.332235	7.81516	5.49e-15	1.5e-13	ENSG00000253762	RP11-579E24.2
1437	ENSG00000258616	1.51062	2.59595	0.393636	6.5948	4.26e-11	8.13e-10	ENSG00000258616	RP11-369C8.1
413	ENSG00000226965	27.6467	2.59199	0.22749	11.3939	4.49e-30	2.98e-28	ENSG00000226965	AC003088.1
457	ENSG00000134765	183.072	2.59134	0.23573	10.9929	4.14e-28	2.48e-26	ENSG00000134765	DSC1
1159	ENSG00000138741	6.87565	2.58333	0.352501	7.32857	2.33e-13	5.51e-12	ENSG00000138741	TRPC3
112	ENSG00000168038	710.535	2.58216	0.152881	16.89	5.33e-64	1.31e-61	ENSG00000168038	ULK4
1312	ENSG00000268894	4.55905	2.5821	0.377588	6.8384	8.01e-12	1.67e-10	ENSG00000268894	PLCE1-AS1
421	ENSG00000167306	72.2948	2.57945	0.227515	11.3375	8.55e-30	5.57e-28	ENSG00000167306	MYO5B
2846	ENSG00000182950	1.61304	2.57734	0.563805	4.57133	4.85e-06	4.67e-05	ENSG00000182950	ODF3L1
2122	ENSG00000136059	2.90466	2.57311	0.475079	5.41617	6.09e-08	7.87e-07	ENSG00000136059	VILL
3906	ENSG00000106538	20.2372	2.56966	0.683678	3.75859	0.000170876	0.00120007	ENSG00000106538	RARRES2
410	ENSG00000133067	110.704	2.56691	0.224639	11.4268	3.07e-30	2.06e-28	ENSG00000133067	LGR6
387	ENSG00000160469	24.8805	2.56333	0.219172	11.6955	1.34e-31	9.52e-30	ENSG00000160469	BRSK1
801	ENSG00000233828	8.17328	2.56139	0.296445	8.64035	5.6e-18	1.92e-16	ENSG00000233828	CTC-242N15.1
2165	ENSG00000164294	7.95722	2.55713	0.478008	5.34956	8.82e-08	1.12e-06	ENSG00000164294	GPX8
473	ENSG00000272944	10.29	2.55575	0.236043	10.8275	2.55e-27	1.48e-25	ENSG00000272944	CTD-2308L22.1
815	ENSG00000148926	199.334	2.55404	0.298457	8.55748	1.15e-17	3.88e-16	ENSG00000148926	ADM
5468	ENSG00000266524	0.380261	2.55187	0.854827	2.98525	0.0028335	0.0142152	ENSG00000266524	GDF10
1749	ENSG00000169884	1.50348	2.548	0.426064	5.98032	2.23e-09	3.49e-08	ENSG00000169884	WNT10B
3855	ENSG00000078596	5.32776	2.54619	0.672101	3.7884	0.00015162	0.00107908	ENSG00000078596	ITM2A
203	ENSG00000137473	23.051	2.53962	0.173071	14.6739	9.48e-49	1.28e-46	ENSG00000137473	TTC29
1968	ENSG00000177096	4.99315	2.5386	0.45051	5.63495	1.75e-08	2.44e-07	ENSG00000177096	FAM109B
6889	ENSG00000112812	0.246337	2.53839	1.01351	2.50456	0.0122605	0.0488213	ENSG00000112812	PRSS16
113	ENSG00000089225	2082.7	2.52944	0.150046	16.8577	9.21e-64	2.24e-61	ENSG00000089225	TBX5
370	ENSG00000229105	73.1129	2.5284	0.211828	11.9361	7.67e-33	5.69e-31	ENSG00000229105	ASTN2-AS1
5272	ENSG00000089505	1.62386	2.5284	0.825619	3.06243	0.00219549	0.0114239	ENSG00000089505	CMTM1
1214	ENSG00000124140	1.40349	2.52729	0.354565	7.12786	1.02e-12	2.3e-11	ENSG00000124140	SLC12A5
4160	ENSG00000273415	1.21842	2.52493	0.701366	3.60002	0.000318195	0.00209825	ENSG00000273415	RP11-702B10.2
281	ENSG00000262619	10.864	2.52233	0.190923	13.2113	7.55e-40	7.37e-38	ENSG00000262619	LINC00621
2699	ENSG00000174348	7.67125	2.51961	0.533687	4.72114	2.35e-06	2.38e-05	ENSG00000174348	PODN
429	ENSG00000111218	26.6543	2.51734	0.22328	11.2744	1.76e-29	1.12e-27	ENSG00000111218	PRMT8
135	ENSG00000136404	41.7778	2.51632	0.15466	16.2701	1.61e-59	3.27e-57	ENSG00000136404	TM6SF1
999	ENSG00000076706	109.296	2.51581	0.321286	7.83045	4.86e-15	1.33e-13	ENSG00000076706	MCAM
2213	ENSG00000166091	5.39136	2.51532	0.475738	5.28719	1.24e-07	1.54e-06	ENSG00000166091	CMTM5
1738	ENSG00000079337	10.9018	2.51248	0.41961	5.98766	2.13e-09	3.36e-08	ENSG00000079337	RAPGEF3
274	ENSG00000143549	813.41	2.50921	0.187839	13.3583	1.06e-40	1.06e-38	ENSG00000143549	TPM3
166	ENSG00000245904	75.2118	2.50316	0.158999	15.7433	7.64e-56	1.26e-53	ENSG00000245904	RP11-796E2.4
1932	ENSG00000159176	36.5972	2.50304	0.440851	5.67775	1.36e-08	1.94e-07	ENSG00000159176	CSRP1
278	ENSG00000242593	24.016	2.49926	0.18836	13.2685	3.52e-40	3.48e-38	ENSG00000242593	RP5-921G16.1
1969	ENSG00000248339	2.56817	2.49687	0.443177	5.63402	1.76e-08	2.45e-07	ENSG00000248339	RP11-717H13.1
682	ENSG00000091181	16.1664	2.49353	0.270062	9.23318	2.63e-20	1.06e-18	ENSG00000091181	IL5RA
259	ENSG00000224905	76.7047	2.49286	0.182259	13.6776	1.38e-42	1.46e-40	ENSG00000224905	AP001347.6
910	ENSG00000100311	17.1863	2.49284	0.307985	8.09402	5.77e-16	1.74e-14	ENSG00000100311	PDGFB
712	ENSG00000170439	301.139	2.49059	0.275127	9.0525	1.4e-19	5.38e-18	ENSG00000170439	METTL7B
2647	ENSG00000205562	0.850151	2.48927	0.522499	4.76416	1.9e-06	1.97e-05	ENSG00000205562	RP11-497E19.1
1506	ENSG00000256810	4.6331	2.48718	0.38458	6.46726	9.98e-11	1.82e-09	ENSG00000256810	RP11-76C10.2
1789	ENSG00000230894	17.5619	2.48693	0.421611	5.89863	3.67e-09	5.62e-08	ENSG00000230894	RP11-67K19.3
1877	ENSG00000082397	36.1626	2.48626	0.431834	5.75744	8.54e-09	1.25e-07	ENSG00000082397	EPB41L3
2425	ENSG00000066735	2.04074	2.48434	0.495024	5.01861	5.2e-07	5.89e-06	ENSG00000066735	KIF26A
440	ENSG00000251688	13.2574	2.47746	0.222075	11.156	6.7e-29	4.17e-27	ENSG00000251688	RP11-752L20.5
527	ENSG00000274893	58.3592	2.47745	0.238223	10.3997	2.49e-25	1.29e-23	ENSG00000274893	RP11-15E1.5
303	ENSG00000157680	216.835	2.47443	0.193764	12.7704	2.4e-37	2.17e-35	ENSG00000157680	DGKI
3447	ENSG00000182916	1.8557	2.47063	0.609581	4.053	5.06e-05	0.000402404	ENSG00000182916	TCEAL7
5777	ENSG00000249381	0.594875	2.46618	0.86053	2.86588	0.00415846	0.0197464	ENSG00000249381	LINC00500
5110	ENSG00000256967	0.350837	2.46561	0.78939	3.12343	0.00178754	0.00959602	ENSG00000256967	RP11-273B20.1
2568	ENSG00000234161	0.619214	2.46489	0.506416	4.86731	1.13e-06	1.21e-05	ENSG00000234161	PABPC5-AS1
2423	ENSG00000184497	5.41245	2.46367	0.490732	5.0204	5.16e-07	5.84e-06	ENSG00000184497	TMEM255B
1138	ENSG00000157657	9.53268	2.46323	0.334089	7.37298	1.67e-13	4.02e-12	ENSG00000157657	ZNF618
685	ENSG00000250493	10.0548	2.463	0.267133	9.2201	2.97e-20	1.19e-18	ENSG00000250493	RP11-640N11.2
810	ENSG00000054967	18.5459	2.46172	0.286805	8.58325	9.22e-18	3.12e-16	ENSG00000054967	RELT
6056	ENSG00000228160	0.311476	2.46121	0.886626	2.77593	0.00550449	0.0249297	ENSG00000228160	RP13-57D9.3
293	ENSG00000164604	11.9871	2.45818	0.18965	12.9617	2.02e-38	1.89e-36	ENSG00000164604	GPR85
179	ENSG00000076864	60.2156	2.45793	0.160093	15.3531	3.38e-53	5.17e-51	ENSG00000076864	RAP1GAP
183	ENSG00000197467	225.85	2.44962	0.16078	15.2358	2.05e-52	3.07e-50	ENSG00000197467	COL13A1
5359	ENSG00000243244	5.11319	2.44841	0.809493	3.02462	0.00248947	0.0127433	ENSG00000243244	STON1
5344	ENSG00000188257	14.7837	2.44365	0.806451	3.03013	0.00244447	0.012548	ENSG00000188257	PLA2G2A
1522	ENSG00000198542	36.1861	2.44351	0.379804	6.4336	1.25e-10	2.25e-09	ENSG00000198542	ITGBL1
2593	ENSG00000214942	4.27074	2.4425	0.504713	4.83938	1.3e-06	1.38e-05	ENSG00000214942	AC113167.1
557	ENSG00000232913	13.4334	2.4421	0.241202	10.1247	4.29e-24	2.11e-22	ENSG00000232913	PLCE1-AS2
472	ENSG00000143127	23.1868	2.44194	0.225366	10.8355	2.34e-27	1.36e-25	ENSG00000143127	ITGA10
3421	ENSG00000248764	0.413027	2.43714	0.598024	4.07532	4.6e-05	0.000368475	ENSG00000248764	RP11-292D4.2
847	ENSG00000168143	137.689	2.43677	0.290093	8.39998	4.47e-17	1.45e-15	ENSG00000168143	FAM83B
2129	ENSG00000144366	27.7428	2.43659	0.451022	5.40239	6.58e-08	8.47e-07	ENSG00000144366	GULP1
744	ENSG00000171243	6.53915	2.43643	0.27432	8.8817	6.58e-19	2.43e-17	ENSG00000171243	SOSTDC1
6698	ENSG00000159403	7.57641	2.42794	0.946671	2.56471	0.0103262	0.0422916	ENSG00000159403	C1R
2289	ENSG00000181773	4.58284	2.42551	0.466151	5.20328	1.96e-07	2.35e-06	ENSG00000181773	GPR3
3923	ENSG00000166341	1.93657	2.4235	0.64601	3.75149	0.000175788	0.00122922	ENSG00000166341	DCHS1
2815	ENSG00000278090	1.70613	2.42256	0.525554	4.60953	4.04e-06	3.93e-05	ENSG00000278090	RP11-6O2.2
299	ENSG00000033122	726.961	2.42179	0.188782	12.8285	1.14e-37	1.04e-35	ENSG00000033122	LRRC7
3368	ENSG00000179178	0.516693	2.41973	0.587105	4.12146	3.76e-05	0.000306642	ENSG00000179178	TMEM125
2274	ENSG00000277734	18.0279	2.41853	0.463559	5.2173	1.82e-07	2.19e-06	ENSG00000277734	TRAC
1226	ENSG00000137841	21.9938	2.41497	0.340239	7.09785	1.27e-12	2.84e-11	ENSG00000137841	PLCB2
1527	ENSG00000204381	2.87004	2.4138	0.375551	6.42735	1.3e-10	2.33e-09	ENSG00000204381	LAYN
1763	ENSG00000166959	3.81117	2.41306	0.4054	5.95228	2.64e-09	4.11e-08	ENSG00000166959	MS4A8
584	ENSG00000114790	35.7242	2.41246	0.24412	9.88225	4.97e-23	2.33e-21	ENSG00000114790	ARHGEF26
182	ENSG00000136425	32.9368	2.41167	0.157563	15.3061	6.96e-53	1.05e-50	ENSG00000136425	CIB2
702	ENSG00000102445	26.4573	2.40444	0.264204	9.10069	8.98e-20	3.51e-18	ENSG00000102445	RUBCNL
4345	ENSG00000212807	0.386478	2.39656	0.685983	3.49362	0.000476524	0.00300852	ENSG00000212807	OR2A42
4868	ENSG00000260551	0.479392	2.39581	0.739868	3.23815	0.00120305	0.00678014	ENSG00000260551	PWRN2
2592	ENSG00000228027	0.597268	2.39503	0.494893	4.83949	1.3e-06	1.38e-05	ENSG00000228027	RP1-251M9.3
143	ENSG00000005961	23.1374	2.38854	0.147703	16.1712	8.05e-59	1.54e-56	ENSG00000005961	ITGA2B
392	ENSG00000183682	27.6036	2.38789	0.204891	11.6545	2.18e-31	1.52e-29	ENSG00000183682	BMP8A
3836	ENSG00000196368	0.359985	2.3856	0.628069	3.79831	0.000145687	0.00104184	ENSG00000196368	NUDT11
1180	ENSG00000233968	6.52623	2.38088	0.328542	7.2468	4.27e-13	9.92e-12	ENSG00000233968	RP11-354E11.2
5182	ENSG00000159713	4.54978	2.38085	0.768455	3.09823	0.00194681	0.0103058	ENSG00000159713	TPPP3
786	ENSG00000126803	33.1227	2.37631	0.272998	8.70447	3.19e-18	1.11e-16	ENSG00000126803	HSPA2
4315	ENSG00000213809	0.924421	2.3762	0.676674	3.51159	0.00044543	0.00283176	ENSG00000213809	KLRK1
701	ENSG00000263335	8.0888	2.37552	0.260838	9.10728	8.45e-20	3.31e-18	ENSG00000263335	AF001548.5
1104	ENSG00000187210	37.8902	2.36718	0.316348	7.48284	7.27e-14	1.81e-12	ENSG00000187210	GCNT1
1558	ENSG00000181778	3.24391	2.36558	0.371647	6.36512	1.95e-10	3.44e-09	ENSG00000181778	TMEM252
1907	ENSG00000258489	1.40661	2.3629	0.413489	5.71454	1.1e-08	1.58e-07	ENSG00000258489	RP11-398J10.2
526	ENSG00000101665	116.452	2.3616	0.226474	10.4277	1.85e-25	9.66e-24	ENSG00000101665	SMAD7
960	ENSG00000233358	212.6	2.35803	0.296673	7.94825	1.89e-15	5.41e-14	ENSG00000233358	RP1-209A6.1
715	ENSG00000110975	7.00578	2.35692	0.260652	9.04241	1.53e-19	5.88e-18	ENSG00000110975	SYT10
5590	ENSG00000168398	0.66313	2.3568	0.80142	2.94078	0.00327386	0.0160659	ENSG00000168398	BDKRB2
5969	ENSG00000211875	0.343189	2.35318	0.838275	2.80717	0.00499796	0.0229694	ENSG00000211875	TRAJ14
168	ENSG00000078246	301.978	2.35222	0.14963	15.7203	1.1e-55	1.79e-53	ENSG00000078246	TULP3
1495	ENSG00000224568	3.54673	2.34978	0.362289	6.48592	8.82e-11	1.62e-09	ENSG00000224568	AC096669.3
1687	ENSG00000148803	7.3276	2.34729	0.386809	6.06836	1.29e-09	2.1e-08	ENSG00000148803	FUOM
2721	ENSG00000259598	0.72392	2.34538	0.498545	4.70445	2.55e-06	2.57e-05	ENSG00000259598	RP11-275I4.1
867	ENSG00000261247	2.30894	2.34363	0.282237	8.30374	1.01e-16	3.19e-15	ENSG00000261247	GOLGA8T
875	ENSG00000257429	41.9607	2.34344	0.28323	8.27397	1.3e-16	4.06e-15	ENSG00000257429	RP11-272K23.3
144	ENSG00000138193	593.374	2.3402	0.144753	16.1669	8.64e-59	1.65e-56	ENSG00000138193	PLCE1
3881	ENSG00000260792	0.419283	2.33789	0.619667	3.77282	0.000161413	0.00114097	ENSG00000260792	RP11-982M15.8
4539	ENSG00000260555	0.451841	2.33607	0.689184	3.38962	0.000699903	0.00422995	ENSG00000260555	RP11-728K20.2
1671	ENSG00000255015	5.16157	2.33471	0.382304	6.10694	1.02e-09	1.67e-08	ENSG00000255015	RP11-716H6.1
2319	ENSG00000256083	1.8647	2.33346	0.453573	5.14462	2.68e-07	3.17e-06	ENSG00000256083	RP11-366L20.3
4347	ENSG00000174059	9.3039	2.32855	0.666637	3.49298	0.000477663	0.00301432	ENSG00000174059	CD34
777	ENSG00000227260	6.83246	2.32766	0.266285	8.74122	2.31e-18	8.14e-17	ENSG00000227260	AC116035.1
5671	ENSG00000249290	0.346411	2.32078	0.798118	2.90782	0.00363963	0.0176057	ENSG00000249290	RP11-68L1.2
1084	ENSG00000186198	4.7645	2.3133	0.306898	7.53768	4.78e-14	1.21e-12	ENSG00000186198	SLC51B
2021	ENSG00000128011	1.54782	2.30991	0.416316	5.54844	2.88e-08	3.91e-07	ENSG00000128011	LRFN1
1473	ENSG00000248323	578.39	2.30562	0.35323	6.52724	6.7e-11	1.25e-09	ENSG00000248323	LUCAT1
1209	ENSG00000138379	2.26734	2.30468	0.322922	7.13694	9.54e-13	2.17e-11	ENSG00000138379	MSTN
452	ENSG00000165259	124.352	2.29685	0.208167	11.0337	2.63e-28	1.6e-26	ENSG00000165259	HDX
2044	ENSG00000183148	2.75891	2.29346	0.415859	5.515	3.49e-08	4.68e-07	ENSG00000183148	ANKRD20A2
1380	ENSG00000198732	10.7839	2.29024	0.34152	6.70603	2e-11	3.98e-10	ENSG00000198732	SMOC1
5982	ENSG00000223764	0.256636	2.28884	0.816521	2.80316	0.00506047	0.0232061	ENSG00000223764	RP11-54O7.3
1589	ENSG00000013619	27.9114	2.2888	0.363023	6.30485	2.88e-10	4.98e-09	ENSG00000013619	MAMLD1
1599	ENSG00000227313	12.7627	2.28861	0.365082	6.26875	3.64e-10	6.24e-09	ENSG00000227313	RP11-309N24.1
2079	ENSG00000165757	34.6172	2.28344	0.417403	5.47058	4.49e-08	5.92e-07	ENSG00000165757	KIAA1462
2292	ENSG00000118402	1.03742	2.27933	0.438447	5.19865	2.01e-07	2.4e-06	ENSG00000118402	ELOVL4
5195	ENSG00000253552	0.461477	2.27924	0.73689	3.09305	0.00198109	0.0104611	ENSG00000253552	HOXA-AS2
568	ENSG00000241956	79.4738	2.27848	0.227418	10.0189	1.26e-23	6.08e-22	ENSG00000241956	CTC-340A15.2
3811	ENSG00000125378	1.72634	2.2756	0.596628	3.81411	0.000136677	0.000983815	ENSG00000125378	BMP4
364	ENSG00000183780	107.265	2.27122	0.189405	11.9913	3.94e-33	2.97e-31	ENSG00000183780	SLC35F3
677	ENSG00000100379	24.2857	2.26818	0.244869	9.26285	1.99e-20	8.07e-19	ENSG00000100379	KCTD17
5896	ENSG00000260417	0.765226	2.26647	0.80097	2.82966	0.0046598	0.0216804	ENSG00000260417	CTD-2542L18.1
366	ENSG00000100024	31.163	2.26578	0.189356	11.9657	5.37e-33	4.03e-31	ENSG00000100024	UPB1
1127	ENSG00000196369	44.9422	2.26538	0.305894	7.40577	1.3e-13	3.17e-12	ENSG00000196369	SRGAP2B
2524	ENSG00000253956	11.8305	2.26451	0.46052	4.91729	8.77e-07	9.54e-06	ENSG00000253956	RP11-211F2.1
6374	ENSG00000250629	0.557776	2.26449	0.848671	2.66828	0.00762409	0.032812	ENSG00000250629	RP11-122C5.3
4245	ENSG00000174576	0.439602	2.26359	0.637216	3.55231	0.000381864	0.0024679	ENSG00000174576	NPAS4
488	ENSG00000152377	598.48	2.26354	0.210895	10.733	7.12e-27	4e-25	ENSG00000152377	SPOCK1
2907	ENSG00000197870	1.57582	2.26315	0.50177	4.51033	6.47e-06	6.11e-05	ENSG00000197870	PRB3
5205	ENSG00000124253	0.590071	2.26249	0.732534	3.08858	0.00201116	0.0105995	ENSG00000124253	PCK1
1863	ENSG00000203930	12.0628	2.26182	0.391624	5.7755	7.67e-09	1.13e-07	ENSG00000203930	LINC00632
4262	ENSG00000224819	84.1484	2.26172	0.637875	3.54571	0.000391554	0.00252055	ENSG00000224819	AC093843.1
383	ENSG00000095713	43.4118	2.25872	0.191799	11.7765	5.16e-32	3.69e-30	ENSG00000095713	CRTAC1
545	ENSG00000114200	60.2385	2.25854	0.219655	10.2822	8.48e-25	4.27e-23	ENSG00000114200	BCHE
2991	ENSG00000008118	0.590598	2.25792	0.507891	4.44567	8.76e-06	8.04e-05	ENSG00000008118	CAMK1G
1268	ENSG00000230943	6.54202	2.25667	0.324245	6.95978	3.41e-12	7.37e-11	ENSG00000230943	RP11-367G18.1
3425	ENSG00000003436	36.3304	2.25592	0.554176	4.07076	4.69e-05	0.000375297	ENSG00000003436	TFPI
2126	ENSG00000075618	4.19764	2.25384	0.416764	5.40795	6.37e-08	8.23e-07	ENSG00000075618	FSCN1
2588	ENSG00000172548	5.81001	2.25156	0.464747	4.84469	1.27e-06	1.34e-05	ENSG00000172548	NIPAL4
752	ENSG00000100767	11.3626	2.24744	0.254485	8.83133	1.03e-18	3.77e-17	ENSG00000100767	PAPLN
479	ENSG00000163431	114.067	2.24733	0.208679	10.7693	4.8e-27	2.74e-25	ENSG00000163431	LMOD1
5027	ENSG00000164794	0.348705	2.24579	0.710359	3.16148	0.00156967	0.0085656	ENSG00000164794	KCNV1
489	ENSG00000139973	24.457	2.24061	0.208971	10.7221	8.02e-27	4.5e-25	ENSG00000139973	SYT16
3149	ENSG00000196893	3.66045	2.23875	0.518724	4.31587	1.59e-05	0.000138489	ENSG00000196893	AC090286.4
2444	ENSG00000154277	13.1083	2.23658	0.448183	4.99032	6.03e-07	6.77e-06	ENSG00000154277	UCHL1
530	ENSG00000224958	8.07112	2.23091	0.214529	10.3991	2.5e-25	1.3e-23	ENSG00000224958	PGM5-AS1
914	ENSG00000157782	8.13846	2.23072	0.276061	8.08056	6.45e-16	1.93e-14	ENSG00000157782	CABP1
1711	ENSG00000259376	2.73127	2.23002	0.36943	6.03637	1.58e-09	2.53e-08	ENSG00000259376	RP11-505E24.3
575	ENSG00000244198	28.885	2.22901	0.224181	9.9429	2.71e-23	1.29e-21	ENSG00000244198	RP4-545C24.1
241	ENSG00000114541	1042.91	2.22789	0.159243	13.9905	1.78e-44	2.03e-42	ENSG00000114541	FRMD4B
282	ENSG00000153898	19.0668	2.22312	0.168302	13.2091	7.78e-40	7.57e-38	ENSG00000153898	MCOLN2
920	ENSG00000259905	95.4409	2.21979	0.275431	8.05934	7.67e-16	2.29e-14	ENSG00000259905	PWRN1
5201	ENSG00000165272	2.09113	2.21912	0.717871	3.09125	0.00199316	0.0105127	ENSG00000165272	AQP3
323	ENSG00000153933	37.289	2.21826	0.17821	12.4475	1.44e-35	1.23e-33	ENSG00000153933	DGKE
779	ENSG00000143502	242.408	2.21793	0.25394	8.73405	2.46e-18	8.65e-17	ENSG00000143502	SUSD4
990	ENSG00000136542	3.95542	2.21725	0.281851	7.86672	3.64e-15	1.01e-13	ENSG00000136542	GALNT5
510	ENSG00000267506	17.8598	2.2158	0.210307	10.536	5.9e-26	3.17e-24	ENSG00000267506	RP11-13K12.1
3914	ENSG00000227189	0.358954	2.21552	0.589791	3.75645	0.000172343	0.0012079	ENSG00000227189	AC092535.3
621	ENSG00000165323	51.0614	2.21026	0.22903	9.65052	4.89e-22	2.16e-20	ENSG00000165323	FAT3
942	ENSG00000080007	11.3278	2.20858	0.276308	7.99318	1.31e-15	3.83e-14	ENSG00000080007	DDX43
2897	ENSG00000120324	0.496664	2.20716	0.488093	4.52199	6.13e-06	5.8e-05	ENSG00000120324	PCDHB10
1803	ENSG00000259575	2.33057	2.20442	0.375303	5.87372	4.26e-09	6.48e-08	ENSG00000259575	RP11-39M21.2
2650	ENSG00000137563	1.39543	2.20393	0.462859	4.76157	1.92e-06	1.99e-05	ENSG00000137563	GGH
3068	ENSG00000158769	4.61208	2.20063	0.503045	4.37462	1.22e-05	0.000108729	ENSG00000158769	F11R
3418	ENSG00000185614	2.8532	2.19801	0.539015	4.07782	4.55e-05	0.000364849	ENSG00000185614	FAM212A
1260	ENSG00000122035	20.9269	2.19738	0.31422	6.99315	2.69e-12	5.85e-11	ENSG00000122035	RASL11A
1883	ENSG00000242029	271.669	2.19732	0.382368	5.74661	9.1e-09	1.33e-07	ENSG00000242029	RP11-457K10.1
968	ENSG00000172014	63.5648	2.19628	0.276943	7.93044	2.18e-15	6.19e-14	ENSG00000172014	ANKRD20A4
783	ENSG00000259481	162.005	2.19215	0.251228	8.72574	2.64e-18	9.26e-17	ENSG00000259481	RP11-39M21.1
1856	ENSG00000234380	5.21311	2.19197	0.379002	5.78352	7.32e-09	1.08e-07	ENSG00000234380	LINC01426
1559	ENSG00000144057	1.48407	2.19029	0.344152	6.36431	1.96e-10	3.45e-09	ENSG00000144057	ST6GAL2
3516	ENSG00000238099	1.04891	2.19	0.546196	4.00955	6.08e-05	0.000474625	ENSG00000238099	LINC01625
3322	ENSG00000110042	1.16783	2.18407	0.526251	4.15025	3.32e-05	0.000274252	ENSG00000110042	DTX4
1282	ENSG00000185008	426.067	2.18377	0.315155	6.9292	4.23e-12	9.06e-11	ENSG00000185008	ROBO2
803	ENSG00000161653	4.25587	2.18362	0.252953	8.63252	6e-18	2.05e-16	ENSG00000161653	NAGS
2556	ENSG00000250877	1.40384	2.18318	0.447356	4.88019	1.06e-06	1.14e-05	ENSG00000250877	RP11-373J21.1
2704	ENSG00000226822	2.87552	2.17601	0.461256	4.71758	2.39e-06	2.42e-05	ENSG00000226822	RP11-356N1.2
3626	ENSG00000187678	4.88868	2.17262	0.552996	3.92881	8.54e-05	0.000645827	ENSG00000187678	SPRY4
1075	ENSG00000186310	5.86882	2.17077	0.286097	7.58752	3.26e-14	8.32e-13	ENSG00000186310	NAP1L3
1577	ENSG00000115738	106.566	2.16586	0.34206	6.33182	2.42e-10	4.21e-09	ENSG00000115738	ID2
1703	ENSG00000237292	8.36851	2.16189	0.357483	6.04753	1.47e-09	2.37e-08	ENSG00000237292	RP11-540K16.1
4562	ENSG00000137285	0.670746	2.16152	0.639409	3.38051	0.000723525	0.00434999	ENSG00000137285	TUBB2B
5769	ENSG00000256582	0.290447	2.15635	0.751606	2.86899	0.00411781	0.0195771	ENSG00000256582	RP11-75L1.1
6087	ENSG00000270672	1.51646	2.15241	0.778148	2.76606	0.00567376	0.0255697	ENSG00000270672	MTRNR2L6
1672	ENSG00000154217	581.882	2.14994	0.35205	6.10692	1.02e-09	1.67e-08	ENSG00000154217	PITPNC1
389	ENSG00000149403	69.3415	2.14585	0.183619	11.6864	1.5e-31	1.05e-29	ENSG00000149403	GRIK4
667	ENSG00000177112	8.92347	2.14068	0.229097	9.34397	9.28e-21	3.82e-19	ENSG00000177112	MRVI1-AS1
747	ENSG00000177791	24.2188	2.14053	0.241361	8.86859	7.41e-19	2.72e-17	ENSG00000177791	MYOZ1
424	ENSG00000153029	40.2495	2.13999	0.189597	11.2871	1.52e-29	9.83e-28	ENSG00000153029	MR1
3537	ENSG00000265485	1.51998	2.13982	0.535831	3.99346	6.51e-05	0.000505016	ENSG00000265485	RP11-449D8.1
5167	ENSG00000121236	1.4131	2.13964	0.689245	3.10433	0.00190711	0.010125	ENSG00000121236	TRIM6
833	ENSG00000178947	3.97334	2.13732	0.251862	8.48607	2.14e-17	7.04e-16	ENSG00000178947	SMIM10L2A
546	ENSG00000133069	22.1695	2.13728	0.207996	10.2755	9.08e-25	4.56e-23	ENSG00000133069	TMCC2
2513	ENSG00000112149	3.86892	2.13616	0.433612	4.92643	8.37e-07	9.14e-06	ENSG00000112149	CD83
617	ENSG00000119699	23.0933	2.13576	0.220853	9.6705	4.02e-22	1.79e-20	ENSG00000119699	TGFB3
1228	ENSG00000130540	3.43628	2.13394	0.300973	7.09015	1.34e-12	2.99e-11	ENSG00000130540	SULT4A1
4359	ENSG00000211876	0.3708	2.13284	0.612174	3.48405	0.000493893	0.00310816	ENSG00000211876	TRAJ13
2224	ENSG00000242732	1.69673	2.12875	0.403542	5.27516	1.33e-07	1.64e-06	ENSG00000242732	RGAG4
885	ENSG00000223930	555.542	2.1286	0.258748	8.22656	1.93e-16	5.97e-15	ENSG00000223930	RP11-33A14.1
901	ENSG00000125844	164.644	2.12819	0.261251	8.14614	3.76e-16	1.14e-14	ENSG00000125844	RRBP1
2493	ENSG00000182508	4.33918	2.12499	0.429687	4.94543	7.6e-07	8.36e-06	ENSG00000182508	LHFPL1
6588	ENSG00000211867	0.269912	2.12229	0.816897	2.59799	0.00937717	0.0390459	ENSG00000211867	TRAJ22
3027	ENSG00000259650	1.08015	2.12171	0.480928	4.41169	1.03e-05	9.29e-05	ENSG00000259650	RP11-272D12.1
5408	ENSG00000167371	3.66902	2.1177	0.704	3.0081	0.0026289	0.013335	ENSG00000167371	PRRT2
4509	ENSG00000273124	0.528884	2.11746	0.621202	3.40865	0.000652861	0.0039719	ENSG00000273124	RP11-236B18.5
3457	ENSG00000226194	2.43479	2.11736	0.523021	4.04833	5.16e-05	0.000409333	ENSG00000226194	RP1-137D17.1
529	ENSG00000164418	963.402	2.117	0.203574	10.3992	2.5e-25	1.3e-23	ENSG00000164418	GRIK2
615	ENSG00000162543	7.89991	2.11379	0.218437	9.67689	3.78e-22	1.69e-20	ENSG00000162543	UBXN10
4921	ENSG00000110492	1.4454	2.1122	0.657358	3.21316	0.00131283	0.00731833	ENSG00000110492	MDK
1755	ENSG00000175766	2.36002	2.11039	0.353465	5.97059	2.36e-09	3.7e-08	ENSG00000175766	EIF4E1B
4947	ENSG00000259807	0.645221	2.10924	0.658832	3.20148	0.00136722	0.0075815	ENSG00000259807	RP11-426C22.4
3908	ENSG00000162975	0.529576	2.1085	0.561143	3.75751	0.000171611	0.00120462	ENSG00000162975	KCNF1
2098	ENSG00000115310	588.748	2.105	0.386702	5.44346	5.23e-08	6.83e-07	ENSG00000115310	RTN4
1179	ENSG00000138792	76.5562	2.10445	0.290275	7.24983	4.17e-13	9.71e-12	ENSG00000138792	ENPEP
802	ENSG00000184611	53.8391	2.10114	0.243319	8.63535	5.85e-18	2e-16	ENSG00000184611	KCNH7
5498	ENSG00000217555	4.50298	2.10031	0.706809	2.97154	0.00296311	0.0147843	ENSG00000217555	CKLF
170	ENSG00000266714	147.829	2.1001	0.134186	15.6506	3.29e-55	5.31e-53	ENSG00000266714	MYO15B
718	ENSG00000198515	43.4684	2.09371	0.23185	9.03044	1.71e-19	6.53e-18	ENSG00000198515	CNGA1
4071	ENSG00000261076	0.495487	2.09366	0.572846	3.65483	0.000257349	0.00173412	ENSG00000261076	RP11-179B15.6
3058	ENSG00000229214	0.609571	2.09303	0.477239	4.38571	1.16e-05	0.000103672	ENSG00000229214	LINC00242
1701	ENSG00000254192	1.44567	2.0928	0.345918	6.04999	1.45e-09	2.34e-08	ENSG00000254192	CTC-558O2.2
443	ENSG00000135750	911.713	2.09195	0.18772	11.144	7.66e-29	4.74e-27	ENSG00000135750	KCNK1
1044	ENSG00000235169	15.3378	2.09099	0.271731	7.69505	1.41e-14	3.72e-13	ENSG00000235169	SMIM1
991	ENSG00000197444	12.6257	2.09084	0.265879	7.86388	3.72e-15	1.03e-13	ENSG00000197444	OGDHL
6602	ENSG00000218823	0.645725	2.09006	0.806485	2.59156	0.00955412	0.0396984	ENSG00000218823	PAPOLB
721	ENSG00000226017	6.54091	2.08906	0.231887	9.00896	2.08e-19	7.91e-18	ENSG00000226017	PRICKLE2-AS3
799	ENSG00000164270	508.434	2.08629	0.241224	8.64875	5.21e-18	1.79e-16	ENSG00000164270	HTR4
3220	ENSG00000237940	0.838493	2.0834	0.491464	4.23918	2.24e-05	0.000191121	ENSG00000237940	AC093642.3
1315	ENSG00000215262	8.25151	2.08339	0.304743	6.83656	8.11e-12	1.69e-10	ENSG00000215262	KCNU1
4424	ENSG00000237289	0.527729	2.07945	0.602721	3.45011	0.000560363	0.00347465	ENSG00000237289	CKMT1B
2624	ENSG00000139182	5.76779	2.07808	0.432911	4.80026	1.58e-06	1.66e-05	ENSG00000139182	CLSTN3
178	ENSG00000163618	3552.36	2.07778	0.134883	15.4044	1.53e-53	2.36e-51	ENSG00000163618	CADPS
1616	ENSG00000154734	195.557	2.0759	0.3336	6.22273	4.89e-10	8.29e-09	ENSG00000154734	ADAMTS1
1205	ENSG00000117016	20.5146	2.07502	0.290402	7.14536	8.98e-13	2.04e-11	ENSG00000117016	RIMS3
1318	ENSG00000277382	67.0309	2.07448	0.303916	6.82583	8.74e-12	1.82e-10	ENSG00000277382	RP11-318A15.8
2417	ENSG00000229953	1.62868	2.07031	0.4119	5.02624	5e-07	5.67e-06	ENSG00000229953	RP11-284F21.7
1032	ENSG00000260046	4.90666	2.06852	0.267512	7.73244	1.06e-14	2.8e-13	ENSG00000260046	RP11-454K7.3
2540	ENSG00000123243	15.9106	2.06829	0.422499	4.89537	9.81e-07	1.06e-05	ENSG00000123243	ITIH5
2316	ENSG00000115380	129.692	2.0682	0.401679	5.14888	2.62e-07	3.1e-06	ENSG00000115380	EFEMP1
2207	ENSG00000182118	4.2213	2.06532	0.390172	5.29336	1.2e-07	1.49e-06	ENSG00000182118	FAM89A
1464	ENSG00000226699	3.87454	2.06389	0.315428	6.54314	6.02e-11	1.13e-09	ENSG00000226699	RP11-122K13.7
1239	ENSG00000251655	15.3102	2.06342	0.29224	7.06069	1.66e-12	3.67e-11	ENSG00000251655	PRB1
772	ENSG00000255970	3.77736	2.06106	0.235047	8.76869	1.81e-18	6.42e-17	ENSG00000255970	RP11-43N5.1
4041	ENSG00000228789	0.656881	2.05748	0.560812	3.66875	0.000243738	0.00165459	ENSG00000228789	HCG22
1658	ENSG00000204603	8.05262	2.05716	0.335357	6.13422	8.56e-10	1.42e-08	ENSG00000204603	LINC01257
1240	ENSG00000257120	2.76185	2.05471	0.291062	7.05935	1.67e-12	3.7e-11	ENSG00000257120	CTD-2503I6.1
5669	ENSG00000162706	0.494936	2.05457	0.706475	2.9082	0.00363521	0.0175906	ENSG00000162706	CADM3
5915	ENSG00000185985	0.421957	2.05023	0.725863	2.82454	0.00473488	0.0219581	ENSG00000185985	SLITRK2
5707	ENSG00000255565	0.281389	2.04946	0.708479	2.89276	0.00381871	0.0183555	ENSG00000255565	RP11-6B19.1
957	ENSG00000130054	93.9176	2.04501	0.257144	7.95281	1.82e-15	5.23e-14	ENSG00000130054	FAM155B
5582	ENSG00000233569	0.381581	2.04279	0.694225	2.94255	0.0032552	0.0159972	ENSG00000233569	RP11-500B12.1
4087	ENSG00000188525	0.636812	2.04119	0.559995	3.64502	0.000267369	0.00179459	ENSG00000188525	AC010969.1
2698	ENSG00000128641	40.9325	2.04006	0.432097	4.7213	2.34e-06	2.38e-05	ENSG00000128641	MYO1B
834	ENSG00000183092	10.7863	2.03968	0.240409	8.48422	2.17e-17	7.14e-16	ENSG00000183092	BEGAIN
4432	ENSG00000198417	3.6988	2.03817	0.591377	3.44648	0.000567934	0.00351525	ENSG00000198417	MT1F
6003	ENSG00000160180	1.15399	2.03793	0.72909	2.79518	0.00518714	0.0237037	ENSG00000160180	TFF3
4499	ENSG00000118508	3.72704	2.03638	0.596328	3.41487	0.000638126	0.00389088	ENSG00000118508	RAB32
828	ENSG00000050327	5.44338	2.03315	0.238907	8.51021	1.74e-17	5.75e-16	ENSG00000050327	ARHGEF5
3940	ENSG00000259792	0.44512	2.03273	0.543387	3.74086	0.000183394	0.00127687	ENSG00000259792	RP11-114H24.6
840	ENSG00000169855	220.239	2.03266	0.240441	8.45386	2.82e-17	9.2e-16	ENSG00000169855	ROBO1
321	ENSG00000072201	43.9689	2.0234	0.161991	12.4908	8.38e-36	7.16e-34	ENSG00000072201	LNX1
240	ENSG00000167037	535.318	2.02176	0.144319	14.009	1.37e-44	1.57e-42	ENSG00000167037	SGSM1
927	ENSG00000088881	33.8708	2.02118	0.251643	8.03192	9.6e-16	2.84e-14	ENSG00000088881	EBF4
5544	ENSG00000054179	0.288854	2.02113	0.683274	2.958	0.00309642	0.0153213	ENSG00000054179	ENTPD2
869	ENSG00000162374	12.2207	2.01741	0.243343	8.2904	1.13e-16	3.56e-15	ENSG00000162374	ELAVL4
1213	ENSG00000102349	29.6185	2.01586	0.282694	7.13089	9.97e-13	2.26e-11	ENSG00000102349	KLF8
664	ENSG00000163637	127.116	2.01482	0.215082	9.36766	7.42e-21	3.06e-19	ENSG00000163637	PRICKLE2
6351	ENSG00000224675	0.245181	2.01438	0.752981	2.67521	0.00746824	0.0322577	ENSG00000224675	AC009227.2
890	ENSG00000260196	6.09854	2.01366	0.245519	8.20166	2.37e-16	7.31e-15	ENSG00000260196	RP1-239B22.5
2801	ENSG00000165905	1.88617	2.01298	0.435692	4.62018	3.83e-06	3.75e-05	ENSG00000165905	LARGE2
3168	ENSG00000275088	0.511704	2.01095	0.468115	4.29584	1.74e-05	0.000150694	ENSG00000275088	RP11-442O1.3
653	ENSG00000196132	16.0351	2.01038	0.212987	9.43901	3.76e-21	1.58e-19	ENSG00000196132	MYT1
1144	ENSG00000145794	6.55275	2.01003	0.2727	7.37086	1.7e-13	4.07e-12	ENSG00000145794	MEGF10
155	ENSG00000128833	106.135	2.00492	0.125456	15.981	1.73e-57	3.07e-55	ENSG00000128833	MYO5C
1354	ENSG00000198832	214.358	2.00452	0.296354	6.76393	1.34e-11	2.72e-10	ENSG00000198832	SELM
2668	ENSG00000259107	1.10157	2.00428	0.422063	4.74876	2.05e-06	2.1e-05	ENSG00000259107	LINC00911
6199	ENSG00000272050	0.578056	2.00181	0.735248	2.72262	0.00647656	0.0286603	ENSG00000272050	RP13-379O24.3
6344	ENSG00000250957	0.613558	2.00103	0.747292	2.67771	0.00741279	0.0320536	ENSG00000250957	RP11-248N22.1
5946	ENSG00000073756	0.995987	2.00101	0.710814	2.8151	0.00487619	0.0224964	ENSG00000073756	PTGS2
1854	ENSG00000251679	1.50367	1.9989	0.345301	5.78885	7.09e-09	1.05e-07	ENSG00000251679	RP11-669M16.2
4025	ENSG00000259482	0.496041	1.99808	0.542274	3.68463	0.000229032	0.00156094	ENSG00000259482	RORA-AS2
3059	ENSG00000273604	0.954847	1.99561	0.455021	4.38574	1.16e-05	0.000103672	ENSG00000273604	C17orf96
591	ENSG00000260000	54.5872	1.99514	0.202848	9.83562	7.91e-23	3.66e-21	ENSG00000260000	RP3-467N11.1
2590	ENSG00000197176	4.80681	1.9941	0.411907	4.84113	1.29e-06	1.37e-05	ENSG00000197176	RP11-76E12.1
297	ENSG00000255399	29.9667	1.99408	0.154665	12.8929	4.94e-38	4.56e-36	ENSG00000255399	TBX5-AS1
571	ENSG00000066405	9.85633	1.99336	0.199198	10.0069	1.42e-23	6.83e-22	ENSG00000066405	CLDN18
1817	ENSG00000198753	0.915802	1.98946	0.339802	5.85477	4.78e-09	7.21e-08	ENSG00000198753	PLXNB3
5424	ENSG00000182156	0.736043	1.98835	0.662433	3.00158	0.00268584	0.0135837	ENSG00000182156	ENPP7
1047	ENSG00000014257	16.3323	1.98739	0.258587	7.6856	1.52e-14	3.99e-13	ENSG00000014257	ACPP
3937	ENSG00000115226	16.3336	1.98738	0.530813	3.74404	0.000181085	0.00126175	ENSG00000115226	FNDC4
305	ENSG00000069667	2144.65	1.9865	0.156019	12.7325	3.9e-37	3.51e-35	ENSG00000069667	RORA
2895	ENSG00000234506	1.06962	1.98579	0.438909	4.52436	6.06e-06	5.74e-05	ENSG00000234506	LINC01506
1193	ENSG00000214226	8.43266	1.98456	0.275865	7.19395	6.29e-13	1.45e-11	ENSG00000214226	C17orf67
2711	ENSG00000187944	2.49173	1.98382	0.421015	4.71198	2.45e-06	2.48e-05	ENSG00000187944	C2orf66
460	ENSG00000167971	17.5813	1.98104	0.180519	10.9741	5.09e-28	3.03e-26	ENSG00000167971	CASKIN1
390	ENSG00000241684	1504.35	1.98064	0.169498	11.6853	1.52e-31	1.07e-29	ENSG00000241684	ADAMTS9-AS2
393	ENSG00000152284	275.757	1.98038	0.17006	11.6452	2.43e-31	1.7e-29	ENSG00000152284	TCF7L1
874	ENSG00000163293	149.698	1.97938	0.239184	8.27556	1.28e-16	4.01e-15	ENSG00000163293	NIPAL1
2085	ENSG00000256237	11.1804	1.97321	0.361025	5.46558	4.61e-08	6.07e-07	ENSG00000256237	RP11-434C1.2
1261	ENSG00000189056	67.711	1.9686	0.281544	6.99215	2.71e-12	5.89e-11	ENSG00000189056	RELN
3294	ENSG00000237919	9.84383	1.96527	0.470226	4.17942	2.92e-05	0.000243386	ENSG00000237919	RP11-181B18.1
3554	ENSG00000099194	6.80895	1.96492	0.493857	3.97873	6.93e-05	0.00053478	ENSG00000099194	SCD
108	ENSG00000107282	149.796	1.96211	0.115174	17.036	4.44e-65	1.13e-62	ENSG00000107282	APBA1
689	ENSG00000070882	293.796	1.96149	0.2132	9.20022	3.57e-20	1.42e-18	ENSG00000070882	OSBPL3
2773	ENSG00000137265	2.3083	1.96136	0.422605	4.64112	3.47e-06	3.43e-05	ENSG00000137265	IRF4
2333	ENSG00000159640	1.83832	1.96062	0.382502	5.12578	2.96e-07	3.48e-06	ENSG00000159640	ACE
2287	ENSG00000169291	15.8641	1.96031	0.376568	5.20572	1.93e-07	2.32e-06	ENSG00000169291	SHE
2281	ENSG00000239713	4.74618	1.96025	0.376398	5.20793	1.91e-07	2.3e-06	ENSG00000239713	APOBEC3G
6617	ENSG00000250929	0.28432	1.95899	0.75806	2.58421	0.00976017	0.040454	ENSG00000250929	LINC01181
4846	ENSG00000105472	10.1346	1.95866	0.603787	3.24396	0.00117882	0.00667299	ENSG00000105472	CLEC11A
5296	ENSG00000230575	0.57191	1.95849	0.642473	3.04836	0.00230091	0.0119182	ENSG00000230575	RP11-369F10.2
79	ENSG00000138386	147.732	1.95816	0.105486	18.5631	6.39e-77	2.22e-74	ENSG00000138386	NAB1
817	ENSG00000175556	58.769	1.95535	0.228565	8.5549	1.18e-17	3.96e-16	ENSG00000175556	LONRF3
541	ENSG00000186654	22.7777	1.95369	0.189604	10.304	6.76e-25	3.43e-23	ENSG00000186654	PRR5
2707	ENSG00000130700	13.3814	1.9534	0.414229	4.71575	2.41e-06	2.44e-05	ENSG00000130700	GATA5
6548	ENSG00000181927	0.43694	1.95122	0.747533	2.61021	0.00904859	0.0379079	ENSG00000181927	OR4P4
683	ENSG00000250062	138.374	1.94817	0.210993	9.23332	2.62e-20	1.06e-18	ENSG00000250062	RP11-778J15.1
3113	ENSG00000124466	1.47038	1.94664	0.448924	4.33623	1.45e-05	0.000127728	ENSG00000124466	LYPD3
4757	ENSG00000196155	0.501118	1.94532	0.591215	3.29038	0.00100052	0.00576964	ENSG00000196155	PLEKHG4
1485	ENSG00000151491	97.2988	1.94446	0.298954	6.50422	7.81e-11	1.44e-09	ENSG00000151491	EPS8
829	ENSG00000251301	20.6778	1.94408	0.228539	8.50654	1.79e-17	5.93e-16	ENSG00000251301	RP11-81H14.2
3221	ENSG00000167994	4.96307	1.94375	0.458566	4.23875	2.25e-05	0.000191422	ENSG00000167994	RAB3IL1
2470	ENSG00000240771	6.35223	1.94372	0.391317	4.96711	6.8e-07	7.55e-06	ENSG00000240771	ARHGEF25
309	ENSG00000105737	76.5968	1.94335	0.153462	12.6634	9.44e-37	8.38e-35	ENSG00000105737	GRIK5
2466	ENSG00000185386	6.16763	1.94114	0.390468	4.97131	6.65e-07	7.4e-06	ENSG00000185386	MAPK11
4416	ENSG00000255102	0.463665	1.94108	0.562062	3.4535	0.000553361	0.00343746	ENSG00000255102	RP11-164N3.2
4561	ENSG00000108947	0.632115	1.94033	0.573948	3.38068	0.000723066	0.00434886	ENSG00000108947	EFNB3
2337	ENSG00000197272	7.2878	1.94006	0.37936	5.11405	3.15e-07	3.7e-06	ENSG00000197272	IL27
186	ENSG00000178852	152.656	1.93848	0.128131	15.1289	1.04e-51	1.54e-49	ENSG00000178852	EFCAB13
925	ENSG00000253972	6.27782	1.93698	0.240895	8.04073	8.93e-16	2.65e-14	ENSG00000253972	RP11-4K16.2
595	ENSG00000161958	23.8417	1.93409	0.197591	9.78835	1.26e-22	5.82e-21	ENSG00000161958	FGF11
2503	ENSG00000234715	19.6151	1.93164	0.391583	4.93291	8.1e-07	8.88e-06	ENSG00000234715	CTB-107G13.1
6101	ENSG00000249436	0.653666	1.93067	0.699914	2.75844	0.00580781	0.0261067	ENSG00000249436	CTD-2023N9.3
486	ENSG00000187672	470.833	1.93039	0.179688	10.743	6.39e-27	3.61e-25	ENSG00000187672	ERC2
1151	ENSG00000184544	108.042	1.92741	0.262075	7.35439	1.92e-13	4.57e-12	ENSG00000184544	DHRS7C
3167	ENSG00000074317	0.79365	1.92707	0.448551	4.29621	1.74e-05	0.000150492	ENSG00000074317	SNCB
216	ENSG00000259363	473.551	1.92693	0.133206	14.4658	1.99e-47	2.53e-45	ENSG00000259363	CTD-2054N24.2
5304	ENSG00000255410	0.376017	1.92626	0.632637	3.04481	0.00232824	0.0120415	ENSG00000255410	RP11-732A19.6
626	ENSG00000135333	468.613	1.92594	0.199816	9.63859	5.49e-22	2.41e-20	ENSG00000135333	EPHA7
6367	ENSG00000234779	0.552445	1.92397	0.720348	2.6709	0.0075649	0.0325905	ENSG00000234779	RP11-62F24.2
3656	ENSG00000204103	14.8012	1.91958	0.49093	3.9101	9.23e-05	0.000692239	ENSG00000204103	MAFB
1655	ENSG00000183831	17.4033	1.91633	0.312269	6.13678	8.42e-10	1.4e-08	ENSG00000183831	ANKRD45
1405	ENSG00000266599	48.634	1.91605	0.287966	6.65373	2.86e-11	5.58e-10	ENSG00000266599	RP11-466A19.3
2985	ENSG00000187554	3.52209	1.91193	0.429519	4.45134	8.53e-06	7.84e-05	ENSG00000187554	TLR5
3805	ENSG00000281920	1.98165	1.9108	0.500397	3.81857	0.000134225	0.000967689	ENSG00000281920	RP11-418H16.1
285	ENSG00000105784	79.4181	1.91035	0.145476	13.1317	2.17e-39	2.09e-37	ENSG00000105784	RUNDC3B
4748	ENSG00000279006	0.637586	1.90213	0.577371	3.29447	0.000986067	0.00569709	ENSG00000279006	CTA-243E7.2
935	ENSG00000133138	28.5572	1.90066	0.237301	8.00948	1.15e-15	3.38e-14	ENSG00000133138	TBC1D8B
5153	ENSG00000221836	0.41253	1.8995	0.610906	3.10932	0.00187519	0.00998256	ENSG00000221836	OR2A5
1422	ENSG00000248296	14.9251	1.89947	0.286435	6.63143	3.32e-11	6.41e-10	ENSG00000248296	CTD-2308B18.3
918	ENSG00000079691	642.891	1.89917	0.235432	8.06674	7.22e-16	2.16e-14	ENSG00000079691	CARMIL1
4168	ENSG00000224389	1.32166	1.89303	0.526505	3.59547	0.000323806	0.00213113	ENSG00000224389	C4B
778	ENSG00000170017	123.455	1.89156	0.216462	8.73852	2.36e-18	8.33e-17	ENSG00000170017	ALCAM
1528	ENSG00000280639	15.5726	1.89084	0.294192	6.42724	1.3e-10	2.33e-09	ENSG00000280639	RP11-96C21.2
3848	ENSG00000188042	7.71023	1.89004	0.498421	3.79205	0.000149411	0.00106514	ENSG00000188042	ARL4C
843	ENSG00000249988	9.22729	1.88755	0.223758	8.43568	3.29e-17	1.07e-15	ENSG00000249988	RP11-669M16.1
748	ENSG00000251680	35.5614	1.88635	0.21274	8.86693	7.52e-19	2.76e-17	ENSG00000251680	CTC-575N7.1
908	ENSG00000214193	21.7674	1.88502	0.23266	8.10207	5.4e-16	1.63e-14	ENSG00000214193	SH3D21
86	ENSG00000151689	167.94	1.88234	0.102859	18.3002	8.25e-75	2.63e-72	ENSG00000151689	INPP1
931	ENSG00000226337	36.4391	1.88092	0.234611	8.01719	1.08e-15	3.19e-14	ENSG00000226337	RP11-274B18.4
2918	ENSG00000267466	1.11748	1.88059	0.417752	4.50169	6.74e-06	6.34e-05	ENSG00000267466	RP11-13K12.5
1541	ENSG00000145147	174.231	1.88058	0.293316	6.41146	1.44e-10	2.56e-09	ENSG00000145147	SLIT2
2456	ENSG00000260232	22.7771	1.88016	0.377489	4.9807	6.34e-07	7.08e-06	ENSG00000260232	PWRN4
5239	ENSG00000272293	0.322839	1.87931	0.611634	3.07261	0.00212198	0.0111109	ENSG00000272293	RP11-91J19.3
1100	ENSG00000232310	322.268	1.87867	0.250547	7.49828	6.47e-14	1.61e-12	ENSG00000232310	RP11-557H15.4
2276	ENSG00000126016	5.10851	1.87746	0.360063	5.21424	1.85e-07	2.22e-06	ENSG00000126016	AMOT
1604	ENSG00000232271	11.0856	1.87744	0.299991	6.25833	3.89e-10	6.65e-09	ENSG00000232271	RP4-764O22.1
2769	ENSG00000046889	21.9364	1.87687	0.404253	4.64282	3.44e-06	3.4e-05	ENSG00000046889	PREX2
1271	ENSG00000184384	437.691	1.87384	0.269719	6.94739	3.72e-12	8.03e-11	ENSG00000184384	MAML2
593	ENSG00000196872	20.1339	1.87239	0.190795	9.81365	9.83e-23	4.55e-21	ENSG00000196872	KIAA1211L
4057	ENSG00000130173	0.979867	1.87079	0.51091	3.66168	0.000250562	0.00169421	ENSG00000130173	ANGPTL8
1252	ENSG00000171310	957.353	1.87007	0.266267	7.02331	2.17e-12	4.75e-11	ENSG00000171310	CHST11
1993	ENSG00000259424	1.54853	1.86965	0.334194	5.5945	2.21e-08	3.05e-07	ENSG00000259424	RP11-35O15.1
2797	ENSG00000196844	0.60421	1.86949	0.404382	4.62308	3.78e-06	3.71e-05	ENSG00000196844	PATE2
1337	ENSG00000127472	246.356	1.86904	0.274568	6.80721	9.95e-12	2.04e-10	ENSG00000127472	PLA2G5
4031	ENSG00000162998	17.0966	1.86862	0.507561	3.68156	0.000231808	0.00157751	ENSG00000162998	FRZB
3730	ENSG00000269599	0.93956	1.86755	0.48315	3.86537	0.000110923	0.000815776	ENSG00000269599	RP11-261P24.2
4119	ENSG00000234675	0.632117	1.86744	0.515185	3.6248	0.00028919	0.00192597	ENSG00000234675	RP11-242F11.2
5650	ENSG00000205436	0.527365	1.86414	0.639279	2.91601	0.00354543	0.0172139	ENSG00000205436	EXOC3L4
4395	ENSG00000151224	0.920706	1.86112	0.537387	3.46327	0.000533643	0.00333081	ENSG00000151224	MAT1A
919	ENSG00000184304	219.617	1.85617	0.230267	8.06094	7.57e-16	2.26e-14	ENSG00000184304	PRKD1
125	ENSG00000198932	51.374	1.85568	0.112357	16.5158	2.82e-61	6.19e-59	ENSG00000198932	GPRASP1
1314	ENSG00000005020	69.7439	1.8555	0.271347	6.83811	8.02e-12	1.68e-10	ENSG00000005020	SKAP2
1062	ENSG00000203585	7.63734	1.85452	0.242532	7.64649	2.07e-14	5.33e-13	ENSG00000203585	RP11-542B15.1
175	ENSG00000116675	268.71	1.85429	0.119144	15.5635	1.29e-54	2.02e-52	ENSG00000116675	DNAJC6
1526	ENSG00000232991	9.26097	1.85383	0.288415	6.42765	1.3e-10	2.33e-09	ENSG00000232991	GACAT1
223	ENSG00000177614	134.771	1.85293	0.129227	14.3385	1.26e-46	1.55e-44	ENSG00000177614	PGBD5
1979	ENSG00000235204	1.24636	1.85203	0.329555	5.61978	1.91e-08	2.65e-07	ENSG00000235204	RP11-121A14.2
5869	ENSG00000164128	0.620074	1.84697	0.650987	2.83718	0.00455141	0.0212699	ENSG00000164128	NPY1R
2849	ENSG00000241101	0.94483	1.84452	0.403619	4.56996	4.88e-06	4.7e-05	ENSG00000241101	PRICKLE2-AS2
1510	ENSG00000247157	55.3966	1.84355	0.285303	6.46173	1.04e-10	1.88e-09	ENSG00000247157	LINC01252
734	ENSG00000149269	130.479	1.84314	0.206811	8.91217	5e-19	1.87e-17	ENSG00000149269	PAK1
765	ENSG00000179399	2475.12	1.84299	0.209734	8.78729	1.53e-18	5.49e-17	ENSG00000179399	GPC5
1361	ENSG00000268621	3.52528	1.84272	0.273111	6.74712	1.51e-11	3.04e-10	ENSG00000268621	AC006262.5
197	ENSG00000145730	11351.9	1.84049	0.124723	14.7566	2.79e-49	3.88e-47	ENSG00000145730	PAM
1316	ENSG00000253608	10.8274	1.83885	0.269108	6.83311	8.31e-12	1.73e-10	ENSG00000253608	RP11-770E5.1
1069	ENSG00000102230	36.5812	1.8388	0.241436	7.61612	2.61e-14	6.71e-13	ENSG00000102230	PCYT1B
2366	ENSG00000111536	11.1007	1.83804	0.361881	5.07912	3.79e-07	4.4e-06	ENSG00000111536	IL26
3007	ENSG00000225383	1.10214	1.83717	0.415028	4.42662	9.57e-06	8.73e-05	ENSG00000225383	SFTA1P
1008	ENSG00000257900	4.81787	1.83711	0.235395	7.80435	5.98e-15	1.63e-13	ENSG00000257900	RP11-454K7.1
4973	ENSG00000144649	6.43843	1.83673	0.576507	3.18597	0.00144271	0.00795828	ENSG00000144649	FAM198A
2395	ENSG00000186056	1.33927	1.83512	0.363919	5.04267	4.59e-07	5.25e-06	ENSG00000186056	MATN1-AS1
6194	ENSG00000188820	0.549947	1.83417	0.67353	2.72322	0.00646498	0.0286321	ENSG00000188820	FAM26F
6831	ENSG00000234405	2.73093	1.83303	0.726527	2.52301	0.0116356	0.0467262	ENSG00000234405	LL0XNC01-250H12.3
3933	ENSG00000277692	0.639306	1.82898	0.488269	3.74585	0.000179784	0.00125396	ENSG00000277692	RP11-358N2.2
1145	ENSG00000111728	52.2835	1.8288	0.248229	7.36737	1.74e-13	4.17e-12	ENSG00000111728	ST8SIA1
2040	ENSG00000259755	4.34519	1.82762	0.33109	5.52	3.39e-08	4.56e-07	ENSG00000259755	RP11-505E24.2
1882	ENSG00000168268	36.9987	1.82679	0.317851	5.74732	9.07e-09	1.32e-07	ENSG00000168268	NT5DC2
3349	ENSG00000071677	1.86142	1.824	0.441273	4.13349	3.57e-05	0.000292578	ENSG00000071677	PRLH
2892	ENSG00000256001	1.80064	1.82064	0.402006	4.52889	5.93e-06	5.62e-05	ENSG00000256001	RP11-575F12.2
1367	ENSG00000237880	13.7321	1.81947	0.270035	6.73791	1.61e-11	3.22e-10	ENSG00000237880	AC096669.2
1131	ENSG00000183476	3.38854	1.81883	0.24612	7.39	1.47e-13	3.56e-12	ENSG00000183476	SH2D7
6466	ENSG00000000971	10.1186	1.81881	0.688631	2.6412	0.00826118	0.0350447	ENSG00000000971	CFH
353	ENSG00000123094	652.886	1.81199	0.149675	12.1062	9.8e-34	7.61e-32	ENSG00000123094	RASSF8
4079	ENSG00000264595	1.55644	1.81153	0.496345	3.64973	0.000262516	0.00176547	ENSG00000264595	RP11-94B19.5
1092	ENSG00000143815	85.5595	1.81152	0.240818	7.52235	5.38e-14	1.35e-12	ENSG00000143815	LBR
5548	ENSG00000161381	14.4568	1.80952	0.612033	2.95657	0.00311086	0.0153816	ENSG00000161381	PLXDC1
1759	ENSG00000106617	9745.3	1.80935	0.303457	5.96245	2.48e-09	3.88e-08	ENSG00000106617	PRKAG2
672	ENSG00000248174	67.3244	1.80709	0.194228	9.30392	1.35e-20	5.53e-19	ENSG00000248174	RP11-148L24.1
4232	ENSG00000255690	3.98526	1.80681	0.507767	3.55835	0.000373194	0.00241906	ENSG00000255690	TRIL
969	ENSG00000188992	6.01197	1.80374	0.227542	7.92708	2.24e-15	6.35e-14	ENSG00000188992	LIPI
4319	ENSG00000017427	11.3597	1.80326	0.51388	3.5091	0.000449622	0.00285576	ENSG00000017427	IGF1
1462	ENSG00000249061	32.0838	1.79944	0.274964	6.54425	5.98e-11	1.12e-09	ENSG00000249061	RP11-72L22.1
3293	ENSG00000250237	1.21193	1.79646	0.429818	4.17957	2.92e-05	0.000243294	ENSG00000250237	CTC-498J12.1
1905	ENSG00000267505	20.8498	1.79508	0.313927	5.71814	1.08e-08	1.55e-07	ENSG00000267505	CTC-296K1.3
5191	ENSG00000187013	0.679723	1.79446	0.579798	3.09497	0.00196835	0.0104018	ENSG00000187013	C17orf82
521	ENSG00000100625	10.7702	1.79336	0.17132	10.4679	1.21e-25	6.39e-24	ENSG00000100625	SIX4
5147	ENSG00000136541	0.527877	1.79175	0.575579	3.11295	0.0018523	0.00987223	ENSG00000136541	ERMN
1035	ENSG00000099958	13.3779	1.78936	0.231851	7.71772	1.18e-14	3.14e-13	ENSG00000099958	DERL3
4640	ENSG00000120328	1.17558	1.78911	0.535073	3.34369	0.000826733	0.0048877	ENSG00000120328	PCDHB12
4558	ENSG00000135502	1.33579	1.78855	0.528911	3.38157	0.000720716	0.00433568	ENSG00000135502	SLC26A10
187	ENSG00000138835	1320.45	1.78836	0.118687	15.0678	2.64e-51	3.87e-49	ENSG00000138835	RGS3
6500	ENSG00000211842	0.283571	1.78773	0.67957	2.63067	0.00852165	0.035964	ENSG00000211842	TRAJ47
3339	ENSG00000002933	34.4942	1.78768	0.431767	4.14038	3.47e-05	0.000284857	ENSG00000002933	TMEM176A
1505	ENSG00000110900	12.5552	1.78673	0.276197	6.46902	9.86e-11	1.8e-09	ENSG00000110900	TSPAN11
430	ENSG00000168916	1055.29	1.78567	0.158679	11.2533	2.23e-29	1.42e-27	ENSG00000168916	ZNF608
1531	ENSG00000117501	93.9783	1.78562	0.278092	6.42097	1.35e-10	2.43e-09	ENSG00000117501	MROH9
3416	ENSG00000136883	0.616493	1.78455	0.437419	4.07972	4.51e-05	0.000362086	ENSG00000136883	KIF12
438	ENSG00000157214	247.783	1.78377	0.159818	11.1612	6.31e-29	3.95e-27	ENSG00000157214	STEAP2
3787	ENSG00000152785	0.610411	1.78203	0.465105	3.83146	0.000127383	0.000922726	ENSG00000152785	BMP3
3974	ENSG00000137267	6.85277	1.78143	0.479756	3.71321	0.00020465	0.00141267	ENSG00000137267	TUBB2A
1716	ENSG00000225519	453.61	1.78006	0.295019	6.03372	1.6e-09	2.56e-08	ENSG00000225519	RP11-236B18.2
4124	ENSG00000162746	1.35476	1.77883	0.491038	3.62259	0.000291673	0.00194015	ENSG00000162746	FCRLB
4420	ENSG00000168484	0.545119	1.7786	0.515294	3.45162	0.000557227	0.00345834	ENSG00000168484	SFTPC
4247	ENSG00000197479	0.982179	1.77802	0.500563	3.55205	0.000382249	0.002469	ENSG00000197479	PCDHB11
6838	ENSG00000263594	0.719144	1.77712	0.705183	2.52008	0.0117327	0.0470681	ENSG00000263594	RP11-28O3.2
5035	ENSG00000105509	0.759974	1.77696	0.562805	3.15733	0.00159222	0.00867483	ENSG00000105509	HAS1
6279	ENSG00000233017	0.301457	1.7769	0.658058	2.70022	0.00692943	0.0302736	ENSG00000233017	RP5-908M14.5
6717	ENSG00000234362	0.458681	1.77671	0.695828	2.55337	0.0106686	0.0435702	ENSG00000234362	AC104654.2
6264	ENSG00000135744	27.0792	1.77555	0.656372	2.7051	0.00682844	0.0298946	ENSG00000135744	AGT
1665	ENSG00000146858	2.99982	1.77482	0.289917	6.12183	9.25e-10	1.52e-08	ENSG00000146858	ZC3HAV1L
2613	ENSG00000226249	1.347	1.77375	0.368695	4.8109	1.5e-06	1.58e-05	ENSG00000226249	RP11-307P5.2
4962	ENSG00000048540	1.65074	1.77111	0.554761	3.19256	0.00141017	0.00779601	ENSG00000048540	LMO3
1083	ENSG00000073331	140.112	1.77089	0.234798	7.54216	4.62e-14	1.17e-12	ENSG00000073331	ALPK1
2839	ENSG00000248397	1.91564	1.76995	0.386404	4.58057	4.64e-06	4.48e-05	ENSG00000248397	LINC00498
2047	ENSG00000169594	3.74153	1.76943	0.320969	5.51278	3.53e-08	4.73e-07	ENSG00000169594	BNC1
6450	ENSG00000136160	10.4276	1.7687	0.668337	2.64642	0.00813485	0.0345977	ENSG00000136160	EDNRB
4985	ENSG00000226968	0.352987	1.76819	0.555845	3.18108	0.00146726	0.00807258	ENSG00000226968	LINC00423
627	ENSG00000258056	26.2446	1.76798	0.183476	9.63602	5.63e-22	2.46e-20	ENSG00000258056	RP11-644F5.11
463	ENSG00000204580	27.4836	1.76736	0.161399	10.9503	6.63e-28	3.93e-26	ENSG00000204580	DDR1
3563	ENSG00000224614	1.28973	1.76666	0.444829	3.97154	7.14e-05	0.000549793	ENSG00000224614	TNK2-AS1
1660	ENSG00000270792	28.7286	1.76512	0.288086	6.12706	8.95e-10	1.48e-08	ENSG00000270792	RP11-103J8.1
1225	ENSG00000235725	20.9385	1.76198	0.248216	7.09854	1.26e-12	2.82e-11	ENSG00000235725	AC007389.3
1959	ENSG00000180921	1.50833	1.75806	0.311108	5.65097	1.6e-08	2.23e-07	ENSG00000180921	FAM83H
5615	ENSG00000272674	1.38978	1.75765	0.599699	2.93089	0.00337989	0.0165106	ENSG00000272674	PCDHB16
1020	ENSG00000196358	33.1571	1.75765	0.22633	7.76587	8.11e-15	2.18e-13	ENSG00000196358	NTNG2
2811	ENSG00000177839	2.14156	1.75698	0.380853	4.61327	3.96e-06	3.87e-05	ENSG00000177839	PCDHB9
5688	ENSG00000276216	3.21405	1.75397	0.604975	2.89924	0.0037407	0.0180374	ENSG00000276216	CH17-373J23.1
1825	ENSG00000245213	7.64265	1.75293	0.299937	5.84433	5.09e-09	7.64e-08	ENSG00000245213	RP11-10K16.1
673	ENSG00000172817	157.98	1.7507	0.188488	9.28814	1.57e-20	6.4e-19	ENSG00000172817	CYP7B1
2939	ENSG00000133106	29.1978	1.74591	0.389331	4.48438	7.31e-06	6.83e-05	ENSG00000133106	EPSTI1
1721	ENSG00000179111	3.79979	1.74237	0.289289	6.02292	1.71e-09	2.73e-08	ENSG00000179111	HES7
1438	ENSG00000231274	20.8381	1.74176	0.264136	6.59418	4.28e-11	8.16e-10	ENSG00000231274	SBK3
6077	ENSG00000221938	0.626694	1.74089	0.628466	2.77007	0.00560449	0.0252991	ENSG00000221938	OR2A14
2059	ENSG00000111796	3.05087	1.74009	0.316824	5.4923	3.97e-08	5.29e-07	ENSG00000111796	KLRB1
3814	ENSG00000242317	1.02872	1.73894	0.456044	3.81309	0.00013724	0.000987093	ENSG00000242317	RP11-875H7.5
3204	ENSG00000280515	6.82318	1.73809	0.408097	4.25901	2.05e-05	0.000175802	ENSG00000280515	SALRNA2
2936	ENSG00000204347	3.11843	1.73781	0.38716	4.48861	7.17e-06	6.7e-05	ENSG00000204347	BTBD17
5395	ENSG00000254066	0.646976	1.73564	0.57614	3.01254	0.00259071	0.0131709	ENSG00000254066	CTB-181F24.1
1124	ENSG00000129194	23.8219	1.73515	0.233951	7.41671	1.2e-13	2.93e-12	ENSG00000129194	SOX15
2765	ENSG00000275450	1.87757	1.73409	0.37317	4.64691	3.37e-06	3.34e-05	ENSG00000275450	PTGER4P2-CDK2AP2P2
2017	ENSG00000203472	30.0205	1.73354	0.312016	5.55592	2.76e-08	3.76e-07	ENSG00000203472	RP11-77K12.4
1184	ENSG00000142765	10.301	1.73352	0.240155	7.21836	5.26e-13	1.22e-11	ENSG00000142765	SYTL1
1421	ENSG00000258998	4.48408	1.73131	0.261055	6.63197	3.31e-11	6.39e-10	ENSG00000258998	RP11-398E10.1
5845	ENSG00000124216	1.09314	1.729	0.607886	2.84429	0.00445112	0.0208902	ENSG00000124216	SNAI1
1281	ENSG00000224238	31.1199	1.72779	0.249322	6.92997	4.21e-12	9.01e-11	ENSG00000224238	WARS2-IT1
3017	ENSG00000244358	4.21295	1.72744	0.391191	4.41584	1.01e-05	9.15e-05	ENSG00000244358	RP11-88H10.2
2526	ENSG00000253519	7.75543	1.72468	0.3509	4.91503	8.88e-07	9.64e-06	ENSG00000253519	AC106801.1
1501	ENSG00000119514	7.07821	1.72175	0.265717	6.47965	9.19e-11	1.68e-09	ENSG00000119514	GALNT12
1513	ENSG00000186453	4.62825	1.72159	0.266847	6.45158	1.11e-10	2.01e-09	ENSG00000186453	FAM228A
4627	ENSG00000224805	1.09866	1.72072	0.514058	3.34733	0.000815938	0.00483639	ENSG00000224805	LINC00853
966	ENSG00000092929	98.6197	1.72048	0.216655	7.94112	2e-15	5.69e-14	ENSG00000092929	UNC13D
1164	ENSG00000266573	20.2155	1.7174	0.235069	7.30593	2.75e-13	6.49e-12	ENSG00000266573	RP11-449D8.5
3780	ENSG00000181577	3.51344	1.71715	0.44761	3.83625	0.000124926	0.000906608	ENSG00000181577	C6orf223
3066	ENSG00000117450	189.742	1.71634	0.392073	4.37761	1.2e-05	0.000107357	ENSG00000117450	PRDX1
6696	ENSG00000175906	4.32137	1.71526	0.668666	2.5652	0.0103116	0.0422443	ENSG00000175906	ARL4D
1587	ENSG00000125895	14.1996	1.71416	0.271867	6.30514	2.88e-10	4.98e-09	ENSG00000125895	TMEM74B
4037	ENSG00000164611	1.33007	1.71308	0.466426	3.67277	0.000239934	0.00163038	ENSG00000164611	PTTG1
4240	ENSG00000258169	0.398815	1.711	0.481183	3.55581	0.000376811	0.0024379	ENSG00000258169	LINC00485
2008	ENSG00000116741	41.4044	1.71074	0.307225	5.56837	2.57e-08	3.51e-07	ENSG00000116741	RGS2
2314	ENSG00000120337	1.28059	1.71001	0.332083	5.14935	2.61e-07	3.1e-06	ENSG00000120337	TNFSF18
2508	ENSG00000270933	2.75832	1.70943	0.34686	4.9283	8.29e-07	9.07e-06	ENSG00000270933	CTD-2227E11.1
1918	ENSG00000241111	5.76832	1.70832	0.299939	5.69557	1.23e-08	1.76e-07	ENSG00000241111	PRICKLE2-AS1
6752	ENSG00000231255	0.404247	1.70747	0.671472	2.54288	0.0109944	0.0446679	ENSG00000231255	AC005009.1
1612	ENSG00000179915	181.769	1.70561	0.273502	6.23618	4.48e-10	7.63e-09	ENSG00000179915	NRXN1
339	ENSG00000144218	1165.32	1.70518	0.139668	12.2089	2.79e-34	2.26e-32	ENSG00000144218	AFF3
2775	ENSG00000255484	4.04026	1.70294	0.367075	4.63922	3.5e-06	3.46e-05	ENSG00000255484	RP11-65M17.1
1313	ENSG00000137843	18.8452	1.70197	0.248882	6.83848	8e-12	1.67e-10	ENSG00000137843	PAK6
2695	ENSG00000126856	7.73716	1.70192	0.360142	4.72569	2.29e-06	2.33e-05	ENSG00000126856	PRDM7
1947	ENSG00000145623	229.563	1.70172	0.300739	5.65847	1.53e-08	2.15e-07	ENSG00000145623	OSMR
6154	ENSG00000154134	1.25073	1.70071	0.621083	2.7383	0.00617584	0.0275294	ENSG00000154134	ROBO3
4823	ENSG00000089356	1.09807	1.70003	0.522048	3.25646	0.00112813	0.00641649	ENSG00000089356	FXYD3
505	ENSG00000141696	42.5911	1.69968	0.161046	10.554	4.87e-26	2.64e-24	ENSG00000141696	P3H4
2191	ENSG00000263489	1.38905	1.69756	0.319701	5.30982	1.1e-07	1.37e-06	ENSG00000263489	CTC-264K15.6
496	ENSG00000167107	173.171	1.69418	0.158923	10.6604	1.56e-26	8.63e-25	ENSG00000167107	ACSF2
863	ENSG00000130147	75.5882	1.69346	0.203115	8.33746	7.59e-17	2.41e-15	ENSG00000130147	SH3BP4
776	ENSG00000175820	41.7151	1.69328	0.19362	8.74535	2.22e-18	7.86e-17	ENSG00000175820	CCDC168
333	ENSG00000102053	59.1823	1.69317	0.137838	12.2838	1.11e-34	9.12e-33	ENSG00000102053	ZC3H12B
1428	ENSG00000119408	31.2461	1.69207	0.255907	6.61205	3.79e-11	7.28e-10	ENSG00000119408	NEK6
3288	ENSG00000251471	0.708325	1.69112	0.404197	4.1839	2.87e-05	0.000238998	ENSG00000251471	RP11-166D18.1
5114	ENSG00000225579	0.687895	1.68963	0.541087	3.12266	0.00179225	0.00961378	ENSG00000225579	EDNRB-AS1
2831	ENSG00000130813	19.9677	1.68926	0.368129	4.58878	4.46e-06	4.32e-05	ENSG00000130813	C19orf66
3702	ENSG00000261332	0.807268	1.68887	0.435016	3.88233	0.000103461	0.000766652	ENSG00000261332	RP11-297C4.1
379	ENSG00000213672	58.6034	1.68692	0.142705	11.821	3.04e-32	2.2e-30	ENSG00000213672	NCKIPSD
4325	ENSG00000122824	0.496168	1.68593	0.480788	3.50659	0.000453888	0.00287937	ENSG00000122824	NUDT10
644	ENSG00000231652	17.2415	1.68333	0.17663	9.53027	1.57e-21	6.68e-20	ENSG00000231652	RP11-553A21.3
6721	ENSG00000216921	0.383891	1.68309	0.659611	2.55164	0.0107216	0.0437478	ENSG00000216921	AC131097.4
5890	ENSG00000135916	10.0766	1.68304	0.594558	2.83074	0.00464409	0.0216288	ENSG00000135916	ITM2C
3126	ENSG00000229422	0.982343	1.68292	0.389066	4.32554	1.52e-05	0.000133483	ENSG00000229422	RP11-262H14.5
5700	ENSG00000133055	0.505392	1.68211	0.581046	2.89497	0.00379193	0.018246	ENSG00000133055	MYBPH
2749	ENSG00000204882	1.38749	1.68152	0.36051	4.66429	3.1e-06	3.09e-05	ENSG00000204882	GPR20
3359	ENSG00000278828	1.37579	1.6813	0.407339	4.12753	3.67e-05	0.000299461	ENSG00000278828	HIST1H3H
2432	ENSG00000166664	31.9764	1.67969	0.3351	5.01249	5.37e-07	6.06e-06	ENSG00000166664	CHRFAM7A
5456	ENSG00000171133	0.809295	1.67939	0.561873	2.98892	0.00279969	0.0140764	ENSG00000171133	OR2K2
971	ENSG00000182010	6.80062	1.67861	0.21194	7.92022	2.37e-15	6.7e-14	ENSG00000182010	RTKN2
808	ENSG00000087077	57.4607	1.67724	0.195155	8.59442	8.37e-18	2.84e-16	ENSG00000087077	TRIP6
1106	ENSG00000137393	97.8423	1.67678	0.224716	7.4618	8.53e-14	2.12e-12	ENSG00000137393	RNF144B
661	ENSG00000101096	246.982	1.67037	0.17797	9.38568	6.25e-21	2.59e-19	ENSG00000101096	NFATC2
2220	ENSG00000197558	1.98626	1.66846	0.316168	5.27714	1.31e-07	1.62e-06	ENSG00000197558	SSPO
230	ENSG00000116260	243.532	1.66826	0.117413	14.2085	8.12e-46	9.68e-44	ENSG00000116260	QSOX1
5093	ENSG00000251031	258.645	1.66811	0.533103	3.12905	0.0017537	0.00944582	ENSG00000251031	CTC-367F4.1
5502	ENSG00000267598	1.07813	1.66686	0.560966	2.97141	0.00296434	0.014785	ENSG00000267598	CTC-250I14.6
911	ENSG00000113739	47.1208	1.6668	0.205979	8.09208	5.87e-16	1.77e-14	ENSG00000113739	STC2
1594	ENSG00000124508	7.18518	1.6667	0.264933	6.29101	3.15e-10	5.43e-09	ENSG00000124508	BTN2A2
280	ENSG00000067992	249.58	1.66621	0.125947	13.2294	5.93e-40	5.81e-38	ENSG00000067992	PDK3
2310	ENSG00000229498	4.64913	1.66553	0.322519	5.16412	2.42e-07	2.87e-06	ENSG00000229498	AC105053.3
864	ENSG00000162738	17.232	1.6638	0.199645	8.33379	7.83e-17	2.49e-15	ENSG00000162738	VANGL2
4634	ENSG00000120093	0.660173	1.66182	0.496719	3.3456	0.00082106	0.00486175	ENSG00000120093	HOXB3
5261	ENSG00000278192	0.418562	1.66154	0.542013	3.06551	0.00217302	0.0113306	ENSG00000278192	RP5-1056H1.2
850	ENSG00000067445	11.1446	1.66079	0.197839	8.39467	4.67e-17	1.51e-15	ENSG00000067445	TRO
1200	ENSG00000078053	50.6352	1.65936	0.231225	7.1764	7.16e-13	1.64e-11	ENSG00000078053	AMPH
4718	ENSG00000276012	0.764033	1.6585	0.501684	3.30587	0.000946834	0.0055052	ENSG00000276012	RP11-397O8.7
2061	ENSG00000227082	131.327	1.65684	0.301768	5.49045	4.01e-08	5.34e-07	ENSG00000227082	CH17-437K3.1
1503	ENSG00000281103	30.7627	1.65669	0.25603	6.47072	9.75e-11	1.78e-09	ENSG00000281103	TRG-AS1
6089	ENSG00000125740	13.2603	1.6537	0.598048	2.76515	0.00568962	0.0256327	ENSG00000125740	FOSB
993	ENSG00000255772	150.477	1.65239	0.210159	7.86257	3.76e-15	1.04e-13	ENSG00000255772	LINC01479
2848	ENSG00000236081	1.76694	1.65214	0.361493	4.57032	4.87e-06	4.69e-05	ENSG00000236081	ELFN1-AS1
5384	ENSG00000237989	0.905824	1.65076	0.547237	3.01654	0.00255677	0.013027	ENSG00000237989	TCONS_00029157
519	ENSG00000164659	93.4136	1.65066	0.157613	10.4729	1.15e-25	6.08e-24	ENSG00000164659	KIAA1324L
3829	ENSG00000244300	6.10191	1.64652	0.433093	3.80176	0.000143671	0.0010292	ENSG00000244300	GATA2-AS1
2825	ENSG00000277831	1.58959	1.64637	0.358184	4.59642	4.3e-06	4.17e-05	ENSG00000277831	RP11-269C23.5
270	ENSG00000251615	64.468	1.6461	0.122609	13.4256	4.28e-41	4.35e-39	ENSG00000251615	RP11-774O3.3
4551	ENSG00000108771	1.64926	1.64304	0.485244	3.38601	0.000709167	0.00427464	ENSG00000108771	DHX58
1391	ENSG00000184925	54.8407	1.6416	0.245652	6.6826	2.35e-11	4.63e-10	ENSG00000184925	LCN12
517	ENSG00000163697	562.762	1.64011	0.1563	10.4934	9.26e-26	4.92e-24	ENSG00000163697	APBB2
1017	ENSG00000172031	6.22114	1.63981	0.210803	7.77885	7.32e-15	1.97e-13	ENSG00000172031	EPHX4
4241	ENSG00000141505	1.14443	1.63963	0.461163	3.55541	0.000377389	0.00244106	ENSG00000141505	ASGR1
949	ENSG00000112164	53.382	1.63947	0.205362	7.98329	1.42e-15	4.12e-14	ENSG00000112164	GLP1R
2326	ENSG00000006042	17.995	1.63794	0.319177	5.13176	2.87e-07	3.39e-06	ENSG00000006042	TMEM98
358	ENSG00000134504	760.881	1.63768	0.135802	12.0593	1.73e-33	1.33e-31	ENSG00000134504	KCTD1
755	ENSG00000203280	6.70482	1.63683	0.185642	8.81714	1.17e-18	4.27e-17	ENSG00000203280	CTA-221G9.12
2413	ENSG00000027075	232.782	1.63653	0.325435	5.02873	4.94e-07	5.61e-06	ENSG00000027075	PRKCH
2830	ENSG00000258747	1.09376	1.63428	0.355974	4.59102	4.41e-06	4.28e-05	ENSG00000258747	RP11-163M18.1
2127	ENSG00000064655	43.8306	1.63319	0.302139	5.40542	6.47e-08	8.34e-07	ENSG00000064655	EYA2
2479	ENSG00000237923	3.05978	1.6326	0.329138	4.96024	7.04e-07	7.79e-06	ENSG00000237923	XXbac-BPG27H4.8
3272	ENSG00000283221	4.71258	1.62979	0.388192	4.1984	2.69e-05	0.000225474	ENSG00000283221	RP11-297M9.2
1998	ENSG00000276649	22.737	1.6294	0.291762	5.58469	2.34e-08	3.21e-07	ENSG00000276649	RP5-858L17.1
2677	ENSG00000159648	3.47432	1.62874	0.343667	4.7393	2.14e-06	2.2e-05	ENSG00000159648	TEPP
1557	ENSG00000164946	46.7458	1.62798	0.255488	6.37204	1.87e-10	3.29e-09	ENSG00000164946	FREM1
2091	ENSG00000163629	38.5221	1.62795	0.298332	5.45684	4.85e-08	6.36e-07	ENSG00000163629	PTPN13
1659	ENSG00000244757	13.6671	1.62663	0.26527	6.13198	8.68e-10	1.44e-08	ENSG00000244757	RP11-45A16.4
811	ENSG00000089472	184.301	1.62645	0.189846	8.5672	1.06e-17	3.59e-16	ENSG00000089472	HEPH
4787	ENSG00000149115	6.3419	1.6263	0.496673	3.27439	0.00105891	0.00606811	ENSG00000149115	TNKS1BP1
111	ENSG00000162733	490.695	1.62588	0.0960865	16.921	3.15e-64	7.79e-62	ENSG00000162733	DDR2
4011	ENSG00000115461	104.708	1.62553	0.440025	3.69418	0.000220596	0.0015087	ENSG00000115461	IGFBP5
4504	ENSG00000182511	5.23208	1.62366	0.476053	3.41068	0.000648013	0.00394678	ENSG00000182511	FES
2446	ENSG00000257398	1.98271	1.62327	0.325517	4.98673	6.14e-07	6.89e-06	ENSG00000257398	RP11-554D14.6
1780	ENSG00000255039	2.48283	1.61963	0.27373	5.9169	3.28e-09	5.06e-08	ENSG00000255039	RP11-882G5.1
4219	ENSG00000255660	1.07515	1.61955	0.453993	3.56734	0.000360623	0.00234477	ENSG00000255660	RERG-AS1
679	ENSG00000105711	80.7912	1.61903	0.175066	9.24811	2.29e-20	9.23e-19	ENSG00000105711	SCN1B
6487	ENSG00000259855	0.411497	1.61648	0.613623	2.63433	0.0084304	0.0356502	ENSG00000259855	RP11-574O16.1
1756	ENSG00000104332	220.969	1.61492	0.270707	5.96557	2.44e-09	3.81e-08	ENSG00000104332	SFRP1
5155	ENSG00000259583	1.94815	1.61318	0.51889	3.1089	0.00187784	0.00999282	ENSG00000259583	RP11-66B24.4
2272	ENSG00000171596	3.48966	1.61312	0.309087	5.21898	1.8e-07	2.17e-06	ENSG00000171596	NMUR1
532	ENSG00000136014	42.4493	1.61301	0.155586	10.3673	3.49e-25	1.8e-23	ENSG00000136014	USP44
6429	ENSG00000282828	5.17985	1.61273	0.607878	2.65304	0.00797697	0.0340267	ENSG00000282828	RP11-443F4.1
865	ENSG00000175352	10.2207	1.61227	0.193577	8.32884	8.16e-17	2.59e-15	ENSG00000175352	NRIP3
2284	ENSG00000269729	3.51349	1.61187	0.309522	5.20761	1.91e-07	2.3e-06	ENSG00000269729	AC006262.4
821	ENSG00000008283	27.6747	1.61139	0.188619	8.54309	1.31e-17	4.37e-16	ENSG00000008283	CYB561
540	ENSG00000148655	3164.38	1.61071	0.156308	10.3048	6.71e-25	3.41e-23	ENSG00000148655	C10orf11
774	ENSG00000059915	6.75179	1.61012	0.183732	8.7634	1.89e-18	6.71e-17	ENSG00000059915	PSD
375	ENSG00000103710	88.8988	1.60981	0.135588	11.8728	1.64e-32	1.2e-30	ENSG00000103710	RASL12
2837	ENSG00000231105	1.13537	1.6088	0.351082	4.58241	4.6e-06	4.44e-05	ENSG00000231105	RP5-1071N3.1
2342	ENSG00000280670	12.5363	1.60691	0.314725	5.10578	3.29e-07	3.86e-06	ENSG00000280670	CCDC163
1393	ENSG00000239519	12.97	1.60661	0.240429	6.68224	2.35e-11	4.63e-10	ENSG00000239519	CADM2-AS1
756	ENSG00000149654	39.9357	1.60583	0.182129	8.81698	1.18e-18	4.27e-17	ENSG00000149654	CDH22
2081	ENSG00000090402	6.16395	1.60247	0.293073	5.46781	4.56e-08	6e-07	ENSG00000090402	SI
2001	ENSG00000145863	12.682	1.60151	0.286999	5.58018	2.4e-08	3.29e-07	ENSG00000145863	GABRA6
3864	ENSG00000230148	1.01242	1.60053	0.423379	3.78039	0.000156586	0.00111166	ENSG00000230148	HOXB-AS1
784	ENSG00000111450	106.376	1.6005	0.183448	8.72455	2.67e-18	9.35e-17	ENSG00000111450	STX2
4334	ENSG00000187601	11.3282	1.59863	0.456816	3.49951	0.000466115	0.00295027	ENSG00000187601	MAGEH1
4619	ENSG00000270124	0.519799	1.59836	0.476979	3.35101	0.00080516	0.0047818	ENSG00000270124	RP11-118F19.1
625	ENSG00000260230	30.3969	1.59736	0.165716	9.63909	5.47e-22	2.4e-20	ENSG00000260230	FRRS1L
3318	ENSG00000165970	1.2118	1.5965	0.384265	4.15468	3.26e-05	0.000269309	ENSG00000165970	SLC6A5
1275	ENSG00000261304	8.02056	1.59558	0.229826	6.94256	3.85e-12	8.28e-11	ENSG00000261304	CTD-2125J1.1
824	ENSG00000149679	53.7334	1.59493	0.187083	8.52522	1.53e-17	5.08e-16	ENSG00000149679	CABLES2
2641	ENSG00000254039	2.0054	1.59464	0.334137	4.77242	1.82e-06	1.89e-05	ENSG00000254039	RP11-304F15.6
2293	ENSG00000263603	3.42312	1.59269	0.306419	5.19777	2.02e-07	2.41e-06	ENSG00000263603	CTD-2349P21.5
1343	ENSG00000255733	279.668	1.59223	0.234579	6.78761	1.14e-11	2.33e-10	ENSG00000255733	IFNG-AS1
708	ENSG00000188211	24.4446	1.59212	0.175513	9.07124	1.18e-19	4.56e-18	ENSG00000188211	NCR3LG1
3365	ENSG00000205078	3.33805	1.59197	0.386058	4.12366	3.73e-05	0.000303987	ENSG00000205078	SYCE1L
2586	ENSG00000224326	2.15487	1.58695	0.327515	4.84543	1.26e-06	1.34e-05	ENSG00000224326	RP5-933B4.1
5718	ENSG00000269226	0.493807	1.58622	0.54878	2.89045	0.00384686	0.0184536	ENSG00000269226	RP11-722G7.1
5847	ENSG00000273442	0.41377	1.58599	0.557638	2.84413	0.00445327	0.0208946	ENSG00000273442	AC006946.17
1940	ENSG00000253807	1531.48	1.58342	0.279306	5.66912	1.44e-08	2.03e-07	ENSG00000253807	LINC01170
462	ENSG00000050165	984.406	1.58141	0.144385	10.9527	6.45e-28	3.83e-26	ENSG00000050165	DKK3
623	ENSG00000282890	72.5314	1.58002	0.163835	9.64398	5.21e-22	2.3e-20	ENSG00000282890	RP11-460M2.1
1830	ENSG00000225930	3.8529	1.57974	0.271102	5.8271	5.64e-09	8.45e-08	ENSG00000225930	DKFZP434L187
1468	ENSG00000134317	70.1376	1.57936	0.241635	6.53614	6.31e-11	1.18e-09	ENSG00000134317	GRHL1
2826	ENSG00000224310	1.62139	1.57925	0.343701	4.59485	4.33e-06	4.2e-05	ENSG00000224310	LINC01567
1761	ENSG00000278740	2.58268	1.57719	0.264734	5.95763	2.56e-09	3.99e-08	ENSG00000278740	RP11-147L13.14
543	ENSG00000061938	156.964	1.57581	0.153194	10.2864	8.12e-25	4.1e-23	ENSG00000061938	TNK2
4493	ENSG00000130164	133.774	1.5745	0.460824	3.41671	0.000633827	0.00386983	ENSG00000130164	LDLR
948	ENSG00000131711	956.514	1.57387	0.197124	7.98417	1.41e-15	4.09e-14	ENSG00000131711	MAP1B
3430	ENSG00000229717	2.33072	1.57294	0.386799	4.06655	4.77e-05	0.000381605	ENSG00000229717	RP11-556N4.1
684	ENSG00000069493	470.629	1.57228	0.17052	9.22047	2.96e-20	1.19e-18	ENSG00000069493	CLEC2D
4520	ENSG00000181541	0.834939	1.57148	0.462119	3.40059	0.000672399	0.00408081	ENSG00000181541	MAB21L2
1396	ENSG00000168874	45.9909	1.56893	0.234965	6.6773	2.43e-11	4.78e-10	ENSG00000168874	ATOH8
1456	ENSG00000260403	10.5543	1.56716	0.23918	6.55223	5.67e-11	1.07e-09	ENSG00000260403	RP11-616M22.1
822	ENSG00000163932	42.6706	1.56468	0.18328	8.53711	1.38e-17	4.59e-16	ENSG00000163932	PRKCD
4115	ENSG00000224048	1.18476	1.5645	0.431477	3.62591	0.000287951	0.00191958	ENSG00000224048	AC104777.4
1292	ENSG00000111674	16.9039	1.56326	0.22657	6.89965	5.21e-12	1.11e-10	ENSG00000111674	ENO2
1352	ENSG00000196972	8.73653	1.56257	0.230951	6.76579	1.33e-11	2.69e-10	ENSG00000196972	SMIM10L2B
6738	ENSG00000237353	0.339146	1.56221	0.613162	2.54779	0.0108408	0.0441353	ENSG00000237353	PATE4
1657	ENSG00000136267	165.564	1.56143	0.254543	6.13424	8.56e-10	1.42e-08	ENSG00000136267	DGKB
883	ENSG00000227681	368.219	1.56044	0.189545	8.23255	1.83e-16	5.69e-15	ENSG00000227681	RP11-307P5.1
1935	ENSG00000275119	149.935	1.55897	0.274789	5.67331	1.4e-08	1.99e-07	ENSG00000275119	RP11-711K1.8
4015	ENSG00000100316	114.896	1.55798	0.422063	3.69135	0.000223066	0.00152407	ENSG00000100316	RPL3
2689	ENSG00000226447	4.35339	1.55651	0.328996	4.73109	2.23e-06	2.28e-05	ENSG00000226447	RP11-393J16.4
1500	ENSG00000267707	4.41967	1.55639	0.24018	6.48011	9.17e-11	1.68e-09	ENSG00000267707	RP11-95O2.5
1417	ENSG00000089820	8.49986	1.55562	0.234178	6.64292	3.08e-11	5.95e-10	ENSG00000089820	ARHGAP4
4690	ENSG00000250243	1.06499	1.5554	0.468283	3.3215	0.000895358	0.00523699	ENSG00000250243	RP11-120A1.1
2133	ENSG00000265944	3.14345	1.55484	0.288008	5.39859	6.72e-08	8.64e-07	ENSG00000265944	LINC01387
1519	ENSG00000254932	3.79107	1.55379	0.241183	6.44238	1.18e-10	2.12e-09	ENSG00000254932	RP11-687M24.8
5799	ENSG00000255462	1.028	1.55282	0.542913	2.86015	0.00423435	0.0200305	ENSG00000255462	RP11-483L5.1
441	ENSG00000189362	24.4449	1.55274	0.139303	11.1465	7.45e-29	4.63e-27	ENSG00000189362	NEMP2
1348	ENSG00000267069	7.09974	1.54862	0.228734	6.77043	1.28e-11	2.61e-10	ENSG00000267069	RP11-64C12.8
3901	ENSG00000115594	143.215	1.54849	0.411595	3.76218	0.000168441	0.00118448	ENSG00000115594	IL1R1
5178	ENSG00000054938	41.6042	1.54831	0.499234	3.10138	0.00192621	0.0102047	ENSG00000054938	CHRDL2
835	ENSG00000178078	14.6827	1.54659	0.182365	8.48077	2.24e-17	7.35e-16	ENSG00000178078	STAP2
909	ENSG00000230453	9.63843	1.54629	0.191039	8.0941	5.77e-16	1.74e-14	ENSG00000230453	ANKRD18B
1194	ENSG00000163013	9.97162	1.54592	0.215002	7.19028	6.47e-13	1.49e-11	ENSG00000163013	FBXO41
369	ENSG00000010310	193.269	1.54576	0.129403	11.9453	6.87e-33	5.11e-31	ENSG00000010310	GIPR
3194	ENSG00000226053	0.855017	1.54566	0.361986	4.26995	1.96e-05	0.000167922	ENSG00000226053	RP5-1070A16.1
6512	ENSG00000270066	10.4484	1.54534	0.588634	2.62529	0.00865753	0.0364701	ENSG00000270066	SCARNA2
6109	ENSG00000205978	1.08641	1.54517	0.560835	2.75512	0.00586697	0.0263452	ENSG00000205978	NYNRIN
1280	ENSG00000138622	77.0245	1.54513	0.22289	6.93225	4.14e-12	8.88e-11	ENSG00000138622	HCN4
6287	ENSG00000134201	0.927896	1.54357	0.572327	2.697	0.00699676	0.0305289	ENSG00000134201	GSTM5
4199	ENSG00000249207	13.0363	1.5423	0.430946	3.57886	0.000345092	0.00225448	ENSG00000249207	RP11-360F5.1
4170	ENSG00000261083	3.96633	1.54164	0.428798	3.59527	0.000324061	0.00213181	ENSG00000261083	RP11-93I21.3
5712	ENSG00000255132	0.437014	1.54057	0.532792	2.8915	0.00383406	0.0184132	ENSG00000255132	RP11-63C8.1
512	ENSG00000111452	1425.17	1.5403	0.146443	10.5181	7.13e-26	3.82e-24	ENSG00000111452	ADGRD1
3660	ENSG00000197935	2.55966	1.54028	0.394145	3.9079	9.31e-05	0.000697818	ENSG00000197935	ZNF311
629	ENSG00000166676	15.1495	1.53924	0.159951	9.62319	6.38e-22	2.78e-20	ENSG00000166676	TVP23A
3064	ENSG00000225805	1.51062	1.5385	0.351225	4.38037	1.18e-05	0.000106072	ENSG00000225805	CTD-2313N18.7
851	ENSG00000255850	4.3598	1.53842	0.183305	8.39268	4.75e-17	1.53e-15	ENSG00000255850	TMEM5-AS1
4663	ENSG00000101017	11.2747	1.53768	0.461417	3.33252	0.000860621	0.00506296	ENSG00000101017	CD40
4840	ENSG00000273179	0.549336	1.53739	0.473495	3.2469	0.00116668	0.00661244	ENSG00000273179	RP11-20I20.4
6528	ENSG00000259705	0.503204	1.53646	0.586216	2.62098	0.00876764	0.0368434	ENSG00000259705	RP11-227D13.1
6132	ENSG00000140280	5.10573	1.53634	0.559391	2.74646	0.00602423	0.0269499	ENSG00000140280	LYSMD2
1457	ENSG00000141750	12.0164	1.53617	0.23454	6.5497	5.77e-11	1.09e-09	ENSG00000141750	STAC2
3583	ENSG00000175772	2.7973	1.53586	0.388085	3.95754	7.57e-05	0.000579575	ENSG00000175772	LINC01106
6373	ENSG00000147443	1.24169	1.53505	0.575268	2.66841	0.00762121	0.0328048	ENSG00000147443	DOK2
5235	ENSG00000213420	0.921965	1.53436	0.498791	3.07616	0.00209687	0.0109878	ENSG00000213420	GPC2
6060	ENSG00000271503	6.35725	1.53332	0.552496	2.77526	0.00551584	0.0249687	ENSG00000271503	CCL5
5944	ENSG00000105655	7.7175	1.53179	0.543985	2.81586	0.00486468	0.0224573	ENSG00000105655	ISYNA1
900	ENSG00000075213	367.778	1.53072	0.187887	8.14703	3.73e-16	1.14e-14	ENSG00000075213	SEMA3A
1387	ENSG00000184588	694.64	1.52957	0.228546	6.69263	2.19e-11	4.34e-10	ENSG00000184588	PDE4B
2745	ENSG00000110881	2.98308	1.52929	0.326992	4.67685	2.91e-06	2.91e-05	ENSG00000110881	ASIC1
1864	ENSG00000237529	3.48926	1.52874	0.264799	5.77321	7.78e-09	1.14e-07	ENSG00000237529	RP11-439K3.3
330	ENSG00000087008	486.469	1.52762	0.123821	12.3373	5.7e-35	4.74e-33	ENSG00000087008	ACOX3
6843	ENSG00000163565	9.40898	1.52669	0.606125	2.51876	0.0117768	0.0472103	ENSG00000163565	IFI16
1810	ENSG00000259895	1.51195	1.52663	0.260492	5.86057	4.61e-09	6.99e-08	ENSG00000259895	RP11-715J22.2
3182	ENSG00000249112	179.385	1.52646	0.356312	4.28405	1.84e-05	0.000158216	ENSG00000249112	RP11-43D2.2
1739	ENSG00000140332	46.9858	1.52606	0.254874	5.9875	2.13e-09	3.36e-08	ENSG00000140332	TLE3
4127	ENSG00000168672	4.3757	1.52521	0.421334	3.61995	0.000294662	0.00195861	ENSG00000168672	FAM84B
5177	ENSG00000225063	0.64014	1.52513	0.491732	3.10155	0.00192509	0.0102007	ENSG00000225063	RP11-383G10.5
1154	ENSG00000088756	36.8236	1.52332	0.207192	7.35221	1.95e-13	4.63e-12	ENSG00000088756	ARHGAP28
5540	ENSG00000226323	0.405289	1.52033	0.513862	2.95864	0.00309002	0.0152979	ENSG00000226323	AC006150.1
1328	ENSG00000250682	10.0374	1.5187	0.222671	6.8204	9.08e-12	1.88e-10	ENSG00000250682	LINC00491
3389	ENSG00000006611	5.60467	1.51749	0.370108	4.10013	4.13e-05	0.000334237	ENSG00000006611	USH1C
2676	ENSG00000278266	2.01016	1.51688	0.320054	4.73945	2.14e-06	2.2e-05	ENSG00000278266	RP11-575F12.3
719	ENSG00000007062	78.1146	1.51643	0.168047	9.02383	1.82e-19	6.93e-18	ENSG00000007062	PROM1
1401	ENSG00000169856	2.66847	1.5159	0.227415	6.66579	2.63e-11	5.15e-10	ENSG00000169856	ONECUT1
3134	ENSG00000263874	2.94691	1.51582	0.35058	4.32375	1.53e-05	0.000134374	ENSG00000263874	LINC00672
1627	ENSG00000258583	11.2653	1.51542	0.244697	6.19305	5.9e-10	9.95e-09	ENSG00000258583	LINC01500
2674	ENSG00000259081	1.14871	1.51454	0.31947	4.74079	2.13e-06	2.18e-05	ENSG00000259081	RP11-488C13.6
904	ENSG00000178803	51.1125	1.51414	0.186129	8.13491	4.12e-16	1.25e-14	ENSG00000178803	ADORA2A-AS1
2646	ENSG00000135324	2.3678	1.5135	0.317624	4.76507	1.89e-06	1.96e-05	ENSG00000135324	MRAP2
912	ENSG00000168497	257.645	1.51286	0.187027	8.08895	6.02e-16	1.81e-14	ENSG00000168497	SDPR
658	ENSG00000165495	174.464	1.51097	0.16074	9.40006	5.45e-21	2.28e-19	ENSG00000165495	PKNOX2
1074	ENSG00000039600	5.19644	1.51035	0.198853	7.59529	3.07e-14	7.84e-13	ENSG00000039600	SOX30
5005	ENSG00000173714	0.817658	1.50951	0.476032	3.17102	0.00151907	0.0083259	ENSG00000173714	WFIKKN2
5522	ENSG00000234052	1.87158	1.50846	0.508649	2.96562	0.00302072	0.0150062	ENSG00000234052	AP001607.1
4501	ENSG00000115267	6.60518	1.5078	0.441724	3.41344	0.000641493	0.00390926	ENSG00000115267	IFIH1
825	ENSG00000101144	93.53	1.50507	0.176549	8.52495	1.53e-17	5.08e-16	ENSG00000101144	BMP7
5816	ENSG00000284607	0.647393	1.50485	0.527604	2.85224	0.00434129	0.0204763	ENSG00000284607	NA
907	ENSG00000019505	7.62467	1.50432	0.185503	8.10941	5.09e-16	1.54e-14	ENSG00000019505	SYT13
3250	ENSG00000256151	15.0795	1.50388	0.356653	4.21666	2.48e-05	0.000209283	ENSG00000256151	RP11-76C10.5
3305	ENSG00000149212	12.6278	1.50293	0.360574	4.16815	3.07e-05	0.000254885	ENSG00000149212	SESN3
634	ENSG00000279110	32.9353	1.50164	0.156607	9.58861	8.93e-22	3.86e-20	ENSG00000279110	CTA-243E7.1
2057	ENSG00000277301	3.06487	1.50137	0.273211	5.49529	3.9e-08	5.2e-07	ENSG00000277301	RP5-1184F4.7
1139	ENSG00000204740	189.784	1.50082	0.203558	7.37294	1.67e-13	4.02e-12	ENSG00000204740	MALRD1
1972	ENSG00000076716	86.1346	1.49876	0.266223	5.62972	1.81e-08	2.51e-07	ENSG00000076716	GPC4
2064	ENSG00000092377	7.98202	1.49871	0.273206	5.48564	4.12e-08	5.48e-07	ENSG00000092377	TBL1Y
2653	ENSG00000267731	1.68688	1.49838	0.31481	4.75962	1.94e-06	2.01e-05	ENSG00000267731	RP11-147L13.8
4702	ENSG00000231364	2.05299	1.49836	0.452005	3.31492	0.000916708	0.00534818	ENSG00000231364	RP11-413G15.1
5730	ENSG00000232993	0.793267	1.49632	0.518958	2.88332	0.00393505	0.0188388	ENSG00000232993	RP11-334A14.5
1733	ENSG00000166073	10.4533	1.49606	0.249569	5.99458	2.04e-09	3.23e-08	ENSG00000166073	GPR176
3786	ENSG00000283052	45.9772	1.49508	0.390186	3.83171	0.000127254	0.000922038	ENSG00000283052	RP11-210L7.3
3485	ENSG00000099282	18.0405	1.49247	0.370032	4.03334	5.5e-05	0.000432842	ENSG00000099282	TSPAN15
2570	ENSG00000159164	1.9207	1.49228	0.306664	4.86617	1.14e-06	1.21e-05	ENSG00000159164	SV2A
4419	ENSG00000226037	2.7466	1.49186	0.432191	3.45186	0.000556731	0.00345637	ENSG00000226037	LINC01040
736	ENSG00000229294	99.3989	1.49045	0.167308	8.90841	5.18e-19	1.93e-17	ENSG00000229294	RP5-1044H5.1
1893	ENSG00000158023	233.134	1.49027	0.259828	5.73559	9.72e-09	1.41e-07	ENSG00000158023	WDR66
1800	ENSG00000271952	546.263	1.4902	0.253269	5.88386	4.01e-09	6.11e-08	ENSG00000271952	RP11-245G13.2
1199	ENSG00000149599	12.2522	1.48979	0.207576	7.17708	7.12e-13	1.63e-11	ENSG00000149599	DUSP15
5791	ENSG00000006210	2.21348	1.48906	0.520054	2.86329	0.0041927	0.0198609	ENSG00000006210	CX3CL1
2607	ENSG00000164211	28.0783	1.48475	0.308286	4.81616	1.46e-06	1.54e-05	ENSG00000164211	STARD4
743	ENSG00000143674	28.5776	1.4845	0.167085	8.88466	6.41e-19	2.37e-17	ENSG00000143674	RP5-862P8.2
2107	ENSG00000174327	5.28629	1.48318	0.273161	5.4297	5.64e-08	7.35e-07	ENSG00000174327	SLC16A13
4959	ENSG00000267651	0.576358	1.48235	0.464238	3.19308	0.00140762	0.00778663	ENSG00000267651	RP11-95O2.1
5666	ENSG00000255858	0.437483	1.48155	0.509315	2.90891	0.00362689	0.0175596	ENSG00000255858	RP11-612B6.1
4159	ENSG00000182230	36.0383	1.48087	0.411221	3.60115	0.000316811	0.00208963	ENSG00000182230	FAM153B
1042	ENSG00000260041	13.3545	1.47994	0.19227	7.69721	1.39e-14	3.66e-13	ENSG00000260041	RP11-355E10.1
1544	ENSG00000230131	10.2381	1.47677	0.230377	6.41024	1.45e-10	2.58e-09	ENSG00000230131	RP11-282I1.1
1529	ENSG00000178125	581.83	1.4762	0.229766	6.4248	1.32e-10	2.37e-09	ENSG00000178125	PPP1R42
4206	ENSG00000253522	1.05274	1.47595	0.41279	3.57555	0.000349489	0.0022794	ENSG00000253522	MIR3142HG
4988	ENSG00000008300	0.7174	1.47498	0.463824	3.18004	0.00147253	0.0080983	ENSG00000008300	CELSR3
6852	ENSG00000256540	0.763701	1.47451	0.585771	2.51721	0.0118287	0.0473492	ENSG00000256540	RP11-598F7.6
3910	ENSG00000278766	15.4257	1.47443	0.392473	3.75678	0.000172113	0.00120691	ENSG00000278766	AC159540.2
4834	ENSG00000249667	1.13925	1.47415	0.453322	3.25187	0.00114646	0.00650596	ENSG00000249667	LINC01259
4844	ENSG00000249679	18.3514	1.47251	0.453861	3.24441	0.00117694	0.00666509	ENSG00000249679	RP11-279O9.4
6530	ENSG00000168530	0.717779	1.47168	0.561763	2.61976	0.00879923	0.0369649	ENSG00000168530	MYL1
3436	ENSG00000163462	11.9003	1.47038	0.361968	4.06218	4.86e-05	0.000388033	ENSG00000163462	TRIM46
1123	ENSG00000161513	11.802	1.47008	0.198128	7.41988	1.17e-13	2.86e-12	ENSG00000161513	FDXR
3985	ENSG00000281491	4.3307	1.46865	0.396258	3.70631	0.000210298	0.00144765	ENSG00000281491	DNAJB5-AS1
4797	ENSG00000115339	1.79679	1.46744	0.448821	3.26955	0.00107719	0.00615912	ENSG00000115339	GALNT3
944	ENSG00000169991	17.8804	1.46676	0.18361	7.98846	1.37e-15	3.97e-14	ENSG00000169991	IFFO2
6421	ENSG00000254511	0.704642	1.4665	0.552355	2.655	0.00793073	0.0338819	ENSG00000254511	RP11-876F14.1
1681	ENSG00000282882	68.6572	1.46578	0.240799	6.08715	1.15e-09	1.88e-08	ENSG00000282882	RP11-477N12.6
4231	ENSG00000203635	0.91602	1.46501	0.411611	3.55921	0.000371977	0.00241174	ENSG00000203635	AC144450.2
2252	ENSG00000106948	22.4203	1.46392	0.279425	5.23905	1.61e-07	1.97e-06	ENSG00000106948	AKNA
6533	ENSG00000131650	0.946416	1.46205	0.55818	2.61932	0.00881057	0.0369955	ENSG00000131650	KREMEN2
2053	ENSG00000159173	32.2403	1.46058	0.265642	5.49831	3.83e-08	5.12e-07	ENSG00000159173	TNNI1
4866	ENSG00000174791	2.07025	1.46056	0.450995	3.23853	0.00120149	0.006774	ENSG00000174791	RIN1
4212	ENSG00000198901	5.74816	1.45967	0.408547	3.57282	0.000353156	0.00230048	ENSG00000198901	PRC1
1724	ENSG00000105642	18.5482	1.45962	0.242467	6.01988	1.75e-09	2.78e-08	ENSG00000105642	KCNN1
3312	ENSG00000121335	43.2162	1.45671	0.350241	4.15915	3.19e-05	0.000264576	ENSG00000121335	PRB2
3014	ENSG00000146250	13.168	1.45531	0.329322	4.41912	9.91e-06	9.02e-05	ENSG00000146250	PRSS35
1646	ENSG00000088367	26.8182	1.45497	0.236507	6.1519	7.66e-10	1.28e-08	ENSG00000088367	EPB41L1
1043	ENSG00000255346	14.0053	1.45296	0.188811	7.69536	1.41e-14	3.71e-13	ENSG00000255346	NOX5
868	ENSG00000140470	209.263	1.45241	0.175026	8.29823	1.06e-16	3.34e-15	ENSG00000140470	ADAMTS17
1230	ENSG00000197496	19.9217	1.45172	0.204901	7.08498	1.39e-12	3.1e-11	ENSG00000197496	SLC2A10
407	ENSG00000176658	610.534	1.45159	0.126144	11.5074	1.21e-30	8.16e-29	ENSG00000176658	MYO1D
771	ENSG00000136378	550.131	1.45149	0.165503	8.77019	1.78e-18	6.35e-17	ENSG00000136378	ADAMTS7
3286	ENSG00000135929	30.4004	1.44924	0.346259	4.18541	2.85e-05	0.000237635	ENSG00000135929	CYP27A1
2984	ENSG00000265316	2.15928	1.44891	0.325445	4.45209	8.5e-06	7.82e-05	ENSG00000265316	RP11-286N3.1
4196	ENSG00000171227	1.86791	1.44883	0.40469	3.58009	0.000343472	0.0022455	ENSG00000171227	TMEM37
1858	ENSG00000101871	557.592	1.44856	0.250509	5.78245	7.36e-09	1.09e-07	ENSG00000101871	MID1
3090	ENSG00000251059	26.8426	1.44773	0.332193	4.35811	1.31e-05	0.000116438	ENSG00000251059	RP11-100N20.1
4629	ENSG00000259129	5.10001	1.44666	0.432238	3.34691	0.000817167	0.00484263	ENSG00000259129	LINC00648
1957	ENSG00000135517	4.63113	1.44647	0.255917	5.6521	1.58e-08	2.22e-07	ENSG00000135517	MIP
1165	ENSG00000257947	14.1618	1.44561	0.197969	7.3022	2.83e-13	6.67e-12	ENSG00000257947	RP11-46I1.1
5036	ENSG00000242110	11.8655	1.44498	0.457723	3.1569	0.00159457	0.00868591	ENSG00000242110	AMACR
2011	ENSG00000228288	7.65565	1.44487	0.259721	5.56319	2.65e-08	3.61e-07	ENSG00000228288	PCAT6
437	ENSG00000117298	245.405	1.44452	0.129361	11.1666	5.94e-29	3.73e-27	ENSG00000117298	ECE1
2619	ENSG00000263105	11.5114	1.44124	0.299897	4.80578	1.54e-06	1.61e-05	ENSG00000263105	RP11-95P2.3
903	ENSG00000118369	26.7212	1.44094	0.176926	8.14433	3.81e-16	1.16e-14	ENSG00000118369	USP35
3521	ENSG00000139178	28.6768	1.43981	0.359432	4.00579	6.18e-05	0.000481566	ENSG00000139178	C1RL
3858	ENSG00000182179	14.2208	1.43893	0.380081	3.78585	0.000153186	0.00108922	ENSG00000182179	UBA7
1238	ENSG00000236676	242.782	1.43876	0.203766	7.06086	1.65e-12	3.67e-11	ENSG00000236676	RP5-837I24.4
3613	ENSG00000100053	1.5095	1.43682	0.364887	3.9377	8.23e-05	0.000624609	ENSG00000100053	CRYBB3
738	ENSG00000271850	54.836	1.43631	0.16131	8.90401	5.39e-19	2e-17	ENSG00000271850	RP11-16D22.2
3071	ENSG00000086696	2.22222	1.43575	0.328425	4.3716	1.23e-05	0.000110173	ENSG00000086696	HSD17B2
4454	ENSG00000187634	2.15983	1.43512	0.417969	3.43355	0.000595727	0.00366906	ENSG00000187634	SAMD11
2894	ENSG00000272173	1.99829	1.43418	0.316888	4.52583	6.02e-06	5.7e-05	ENSG00000272173	U47924.31
6025	ENSG00000115165	4.20475	1.43277	0.51429	2.78592	0.00533768	0.0243026	ENSG00000115165	CYTIP
2240	ENSG00000188089	9.15305	1.43218	0.272395	5.25774	1.46e-07	1.79e-06	ENSG00000188089	PLA2G4E
6414	ENSG00000261514	0.636685	1.42992	0.537804	2.65881	0.00784164	0.0335379	ENSG00000261514	RP11-527L4.2
1608	ENSG00000026652	40.7477	1.42982	0.228809	6.24896	4.13e-10	7.05e-09	ENSG00000026652	AGPAT4
6006	ENSG00000105376	0.59735	1.4296	0.511667	2.794	0.00520605	0.0237749	ENSG00000105376	ICAM5
754	ENSG00000109586	92.3721	1.4295	0.162116	8.81776	1.17e-18	4.25e-17	ENSG00000109586	GALNT7
2904	ENSG00000230205	2.66975	1.42939	0.316482	4.5165	6.29e-06	5.94e-05	ENSG00000230205	RP11-631F7.2
4369	ENSG00000154016	2.04412	1.4291	0.411133	3.47599	0.000508966	0.00319569	ENSG00000154016	GRAP
4487	ENSG00000187980	2.33736	1.42902	0.417891	3.41959	0.000627148	0.00383417	ENSG00000187980	PLA2G2C
781	ENSG00000126970	194.69	1.42884	0.163644	8.73136	2.52e-18	8.84e-17	ENSG00000126970	ZC4H2
3107	ENSG00000266977	24.731	1.42858	0.329052	4.3415	1.42e-05	0.000124943	ENSG00000266977	CTC-459F4.5
2552	ENSG00000002587	35.4826	1.42834	0.292508	4.88307	1.04e-06	1.12e-05	ENSG00000002587	HS3ST1
5873	ENSG00000264424	1.62974	1.42638	0.502901	2.8363	0.00456402	0.0213179	ENSG00000264424	MYH4
2708	ENSG00000259437	9.47907	1.42499	0.302299	4.71384	2.43e-06	2.46e-05	ENSG00000259437	RP11-798K3.4
1946	ENSG00000006747	4.77779	1.42412	0.251595	5.66036	1.51e-08	2.13e-07	ENSG00000006747	SCIN
1257	ENSG00000152208	170.736	1.42315	0.203291	7.00058	2.55e-12	5.56e-11	ENSG00000152208	GRID2
5864	ENSG00000166090	1.77944	1.42308	0.501388	2.83827	0.00453587	0.0212189	ENSG00000166090	IL25
5878	ENSG00000267397	0.717544	1.42123	0.501276	2.83522	0.00457947	0.0213719	ENSG00000267397	RP11-873E20.1
2113	ENSG00000214870	25.7022	1.42043	0.261867	5.42425	5.82e-08	7.56e-07	ENSG00000214870	AC004540.5
487	ENSG00000130787	158.323	1.41951	0.13221	10.7368	6.83e-27	3.85e-25	ENSG00000130787	HIP1R
2853	ENSG00000238113	4.15639	1.41943	0.310685	4.56873	4.91e-06	4.72e-05	ENSG00000238113	LINC01410
2821	ENSG00000259219	2.7624	1.41346	0.307332	4.59912	4.24e-06	4.13e-05	ENSG00000259219	CTD-3076O17.2
1004	ENSG00000234953	136.075	1.41245	0.18083	7.81089	5.68e-15	1.55e-13	ENSG00000234953	RP5-837I24.2
2247	ENSG00000237654	8.27707	1.41216	0.268958	5.25047	1.52e-07	1.85e-06	ENSG00000237654	AP003025.2
5389	ENSG00000235009	0.849957	1.41113	0.468041	3.01498	0.00256995	0.013082	ENSG00000235009	AC093822.1
1751	ENSG00000136457	12.2475	1.41094	0.236152	5.9747	2.31e-09	3.61e-08	ENSG00000136457	CHAD
1185	ENSG00000109944	47.7769	1.40964	0.195397	7.21423	5.42e-13	1.26e-11	ENSG00000109944	C11orf63
1489	ENSG00000182752	81.2421	1.40884	0.216708	6.50112	7.97e-11	1.47e-09	ENSG00000182752	PAPPA
1892	ENSG00000110628	99.8841	1.40852	0.245548	5.73622	9.68e-09	1.4e-07	ENSG00000110628	SLC22A18
2632	ENSG00000115271	25.1762	1.40655	0.294025	4.78376	1.72e-06	1.79e-05	ENSG00000115271	GCA
5776	ENSG00000205038	5.00075	1.40651	0.490575	2.86707	0.00414288	0.0196758	ENSG00000205038	PKHD1L1
2338	ENSG00000253853	6.11811	1.4064	0.275176	5.11093	3.21e-07	3.76e-06	ENSG00000253853	GS1-57L11.1
1764	ENSG00000272927	12.1645	1.40617	0.236312	5.95047	2.67e-09	4.16e-08	ENSG00000272927	RP11-1191J2.5
3874	ENSG00000153823	81.8728	1.40584	0.372252	3.77658	0.000158996	0.00112586	ENSG00000153823	PID1
1218	ENSG00000249875	13.5554	1.40437	0.197317	7.11736	1.1e-12	2.48e-11	ENSG00000249875	RP11-51M24.1
5563	ENSG00000150540	8.45237	1.40377	0.475674	2.95111	0.0031663	0.0156135	ENSG00000150540	HNMT
3616	ENSG00000196557	6.4597	1.40334	0.356575	3.93562	8.3e-05	0.000629516	ENSG00000196557	CACNA1H
967	ENSG00000158806	7.20959	1.40325	0.176795	7.9372	2.07e-15	5.87e-14	ENSG00000158806	NPM2
289	ENSG00000070371	599.099	1.40311	0.107529	13.0486	6.47e-39	6.14e-37	ENSG00000070371	CLTCL1
769	ENSG00000073350	29.2968	1.40226	0.15975	8.77782	1.67e-18	5.95e-17	ENSG00000073350	LLGL2
4803	ENSG00000229901	0.84675	1.40217	0.429441	3.26512	0.00109418	0.00624806	ENSG00000229901	RP11-399E6.4
3367	ENSG00000166265	23.6791	1.40119	0.339951	4.12173	3.76e-05	0.000306376	ENSG00000166265	CYYR1
6095	ENSG00000264254	0.701871	1.39985	0.506705	2.76266	0.0057333	0.0258041	ENSG00000264254	CTD-3096M3.1
706	ENSG00000246316	20.5455	1.39772	0.153757	9.09043	9.86e-20	3.83e-18	ENSG00000246316	RP11-492A10.1
2600	ENSG00000236206	4.55322	1.39635	0.289085	4.83025	1.36e-06	1.44e-05	ENSG00000236206	RP11-306I1.2
1656	ENSG00000224658	73.8141	1.39499	0.227331	6.13636	8.44e-10	1.4e-08	ENSG00000224658	RP11-631F7.1
6905	ENSG00000255145	304.698	1.39455	0.55791	2.49959	0.0124336	0.049396	ENSG00000255145	STX17-AS1
2321	ENSG00000281128	6.61002	1.39454	0.271365	5.13898	2.76e-07	3.26e-06	ENSG00000281128	PTENP1-AS
4630	ENSG00000129244	2.81205	1.39378	0.4165	3.34642	0.000818622	0.0048502	ENSG00000129244	ATP1B2
2447	ENSG00000114405	6.58381	1.39305	0.279434	4.98525	6.19e-07	6.94e-06	ENSG00000114405	C3orf14
2233	ENSG00000213186	11.5476	1.39186	0.264403	5.26415	1.41e-07	1.73e-06	ENSG00000213186	TRIM59
4747	ENSG00000228792	1.23687	1.39139	0.422305	3.29474	0.000985121	0.00569283	ENSG00000228792	RP11-354K1.2
5299	ENSG00000265670	0.67734	1.39108	0.456733	3.04572	0.00232121	0.0120165	ENSG00000265670	RP11-25I11.1
2492	ENSG00000172771	6.62881	1.39065	0.281075	4.9476	7.51e-07	8.27e-06	ENSG00000172771	EFCAB12
1430	ENSG00000283897	5.31455	1.39003	0.21045	6.60501	3.97e-11	7.62e-10	ENSG00000283897	NA
2671	ENSG00000133116	3.29854	1.38918	0.292825	4.74405	2.09e-06	2.15e-05	ENSG00000133116	KL
2324	ENSG00000125170	7.74859	1.38879	0.270432	5.13546	2.81e-07	3.32e-06	ENSG00000125170	DOK4
567	ENSG00000248309	301.14	1.38861	0.138577	10.0205	1.24e-23	5.99e-22	ENSG00000248309	MEF2C-AS1
4779	ENSG00000261348	1.16118	1.38851	0.423519	3.2785	0.00104362	0.00599048	ENSG00000261348	RP11-510M2.1
1662	ENSG00000151468	35.6729	1.38823	0.226641	6.12525	9.05e-10	1.49e-08	ENSG00000151468	CCDC3
2669	ENSG00000242265	2.68509	1.3876	0.292283	4.74747	2.06e-06	2.12e-05	ENSG00000242265	PEG10
2538	ENSG00000145555	108.303	1.38688	0.283191	4.89732	9.72e-07	1.05e-05	ENSG00000145555	MYO10
1435	ENSG00000042832	19.6583	1.38643	0.210197	6.59587	4.23e-11	8.08e-10	ENSG00000042832	TG
2995	ENSG00000278916	1.83701	1.38352	0.311532	4.44101	8.95e-06	8.2e-05	ENSG00000278916	CEP83-AS1
3453	ENSG00000277423	0.9333	1.38342	0.341472	4.05135	5.09e-05	0.000404547	ENSG00000277423	RP11-173P15.9
2845	ENSG00000204869	2.008	1.38316	0.302337	4.57491	4.76e-06	4.59e-05	ENSG00000204869	IGFL4
870	ENSG00000258700	59.2091	1.38314	0.166861	8.28916	1.14e-16	3.6e-15	ENSG00000258700	LINC00871
5573	ENSG00000139899	0.744138	1.38177	0.469	2.9462	0.003217	0.0158351	ENSG00000139899	CBLN3
1768	ENSG00000100234	2416.55	1.38053	0.232531	5.93698	2.9e-09	4.5e-08	ENSG00000100234	TIMP3
1249	ENSG00000262528	10.6448	1.37971	0.195836	7.0452	1.85e-12	4.07e-11	ENSG00000262528	LA16c-349E10.1
5285	ENSG00000273117	1.0358	1.37963	0.451831	3.05342	0.00226249	0.0117435	ENSG00000273117	AC144652.1
1542	ENSG00000277481	92.6301	1.3796	0.215175	6.41155	1.44e-10	2.56e-09	ENSG00000277481	PKD1L3
3887	ENSG00000149218	11.5879	1.3788	0.365793	3.76936	0.000163669	0.00115515	ENSG00000149218	ENDOD1
6579	ENSG00000272438	0.530919	1.37872	0.530207	2.60035	0.00931291	0.0388314	ENSG00000272438	RP11-54O7.16
1757	ENSG00000074047	19.6147	1.37802	0.231012	5.96513	2.44e-09	3.82e-08	ENSG00000074047	GLI2
1056	ENSG00000115762	226.652	1.37731	0.179641	7.667	1.76e-14	4.57e-13	ENSG00000115762	PLEKHB2
1586	ENSG00000144406	24.1122	1.37658	0.21826	6.30704	2.84e-10	4.92e-09	ENSG00000144406	UNC80
3252	ENSG00000251259	5.01628	1.37655	0.326613	4.21463	2.5e-05	0.000210999	ENSG00000251259	AC004069.2
3002	ENSG00000167619	4.31366	1.37595	0.31052	4.43111	9.38e-06	8.57e-05	ENSG00000167619	TMEM145
2533	ENSG00000226308	4.05894	1.37549	0.280688	4.90044	9.56e-07	1.04e-05	ENSG00000226308	RP4-813D12.3
5096	ENSG00000117834	3.06496	1.37539	0.439682	3.12815	0.00175913	0.00946949	ENSG00000117834	SLC5A9
2539	ENSG00000119698	22.4249	1.37531	0.280918	4.89579	9.79e-07	1.06e-05	ENSG00000119698	PPP4R4
6681	ENSG00000244731	1.5603	1.37281	0.534494	2.56842	0.0102163	0.0419414	ENSG00000244731	C4A
2356	ENSG00000211448	21.1338	1.37264	0.269694	5.08962	3.59e-07	4.18e-06	ENSG00000211448	DIO2
3302	ENSG00000235427	27.2837	1.37233	0.328877	4.17278	3.01e-05	0.000249981	ENSG00000235427	AC006159.5
6153	ENSG00000204021	0.635985	1.37196	0.500872	2.73914	0.00616011	0.0274637	ENSG00000204021	LIPK
4066	ENSG00000246763	1.40745	1.37175	0.375095	3.65708	0.000255104	0.00172087	ENSG00000246763	RGMB-AS1
5594	ENSG00000242268	2.2241	1.37103	0.466424	2.93946	0.00328788	0.0161232	ENSG00000242268	RP11-368I23.2
760	ENSG00000063127	80.7315	1.37019	0.155726	8.79875	1.38e-18	4.99e-17	ENSG00000063127	SLC6A16
4527	ENSG00000273203	1.51216	1.3693	0.403285	3.39536	0.000685381	0.00415317	ENSG00000273203	AC006946.16
447	ENSG00000197077	184.097	1.36866	0.123511	11.0813	1.55e-28	9.49e-27	ENSG00000197077	KIAA1671
1370	ENSG00000115648	412.045	1.36599	0.203259	6.72044	1.81e-11	3.63e-10	ENSG00000115648	MLPH
3337	ENSG00000267750	2.65008	1.36564	0.329807	4.14073	3.46e-05	0.000284755	ENSG00000267750	RUNDC3A-AS1
4191	ENSG00000174567	0.843311	1.36486	0.380958	3.58271	0.000340055	0.00222581	ENSG00000174567	GOLT1A
620	ENSG00000072840	65.1303	1.36451	0.141297	9.65703	4.59e-22	2.03e-20	ENSG00000072840	EVC
5454	ENSG00000258044	3.10332	1.36436	0.456336	2.98982	0.00279143	0.0140401	ENSG00000258044	RP11-530C5.2
1976	ENSG00000106565	184.317	1.36425	0.242563	5.62432	1.86e-08	2.59e-07	ENSG00000106565	TMEM176B
1615	ENSG00000234465	11.2144	1.36199	0.218794	6.225	4.82e-10	8.18e-09	ENSG00000234465	PINLYP
4689	ENSG00000229924	0.943048	1.36164	0.409889	3.32197	0.000893858	0.00522933	ENSG00000229924	FAM90A26
5249	ENSG00000101306	1.35832	1.3612	0.443541	3.06893	0.00214828	0.0112272	ENSG00000101306	MYLK2
2744	ENSG00000132688	128.22	1.36115	0.291032	4.67698	2.91e-06	2.91e-05	ENSG00000132688	NES
4933	ENSG00000241754	4.13839	1.35985	0.423793	3.20876	0.00133308	0.00741317	ENSG00000241754	RP11-280H21.1
200	ENSG00000221955	54.4096	1.35984	0.092527	14.6967	6.77e-49	9.29e-47	ENSG00000221955	SLC12A8
420	ENSG00000165716	38.7459	1.35959	0.119873	11.342	8.13e-30	5.31e-28	ENSG00000165716	FAM69B
1628	ENSG00000163545	14.3611	1.35859	0.219435	6.19132	5.97e-10	1.01e-08	ENSG00000163545	NUAK2
1547	ENSG00000145757	23.9464	1.35832	0.21211	6.40384	1.52e-10	2.69e-09	ENSG00000145757	SPATA9
1233	ENSG00000163749	33.1454	1.35601	0.191921	7.06544	1.6e-12	3.56e-11	ENSG00000163749	CCDC158
6759	ENSG00000205890	0.718281	1.3536	0.532817	2.54045	0.0110709	0.0449324	ENSG00000205890	RP11-473M20.5
4402	ENSG00000137460	3.62812	1.35259	0.390784	3.46123	0.000537707	0.00335117	ENSG00000137460	FHDC1
5624	ENSG00000259775	0.596333	1.34876	0.460734	2.92743	0.00341777	0.0166708	ENSG00000259775	RP11-45P15.4
2301	ENSG00000223658	7.80394	1.34858	0.260398	5.17893	2.23e-07	2.66e-06	ENSG00000223658	C1GALT1C1L
640	ENSG00000253194	54.9355	1.34796	0.141106	9.55286	1.26e-21	5.41e-20	ENSG00000253194	RP11-351A11.1
1498	ENSG00000226137	9.82107	1.34675	0.207761	6.48221	9.04e-11	1.66e-09	ENSG00000226137	BAIAP2-AS1
3081	ENSG00000232939	2.03066	1.3466	0.308533	4.36452	1.27e-05	0.000113427	ENSG00000232939	RP11-406O23.2
836	ENSG00000264458	27.4956	1.34652	0.158846	8.47694	2.31e-17	7.59e-16	ENSG00000264458	RP11-220C2.1
2145	ENSG00000198915	8.07681	1.34616	0.250302	5.37815	7.53e-08	9.62e-07	ENSG00000198915	RASGEF1A
882	ENSG00000185666	406.219	1.34454	0.163064	8.24549	1.64e-16	5.12e-15	ENSG00000185666	SYN3
2208	ENSG00000225506	6.77247	1.34438	0.25399	5.29304	1.2e-07	1.49e-06	ENSG00000225506	CYP4A22-AS1
1174	ENSG00000175175	230.351	1.34428	0.184736	7.27676	3.42e-13	7.99e-12	ENSG00000175175	PPM1E
5935	ENSG00000274797	1.0371	1.34344	0.476788	2.8177	0.00483692	0.0223566	ENSG00000274797	RP11-407N8.5
5315	ENSG00000230990	2.15432	1.34312	0.44171	3.04072	0.00236014	0.0121813	ENSG00000230990	RP4-734C18.1
2763	ENSG00000007314	9.79351	1.3431	0.288994	4.6475	3.36e-06	3.34e-05	ENSG00000007314	SCN4A
891	ENSG00000185842	348.101	1.34271	0.163864	8.19409	2.52e-16	7.77e-15	ENSG00000185842	DNAH14
2389	ENSG00000253693	49.3614	1.34208	0.265805	5.04911	4.44e-07	5.1e-06	ENSG00000253693	CTC-535M15.2
6728	ENSG00000177294	0.484276	1.34131	0.525818	2.5509	0.0107446	0.0438087	ENSG00000177294	FBXO39
2629	ENSG00000159398	4.00355	1.34116	0.279788	4.79349	1.64e-06	1.71e-05	ENSG00000159398	CES5A
2362	ENSG00000171798	12.9655	1.34028	0.263652	5.08353	3.7e-07	4.3e-06	ENSG00000171798	KNDC1
1730	ENSG00000137834	226.829	1.33989	0.223147	6.0045	1.92e-09	3.04e-08	ENSG00000137834	SMAD6
3989	ENSG00000272692	1.82821	1.3395	0.361638	3.70398	0.000212243	0.00145921	ENSG00000272692	RP11-399K21.14
2851	ENSG00000256802	1.93591	1.33861	0.292959	4.56929	4.89e-06	4.71e-05	ENSG00000256802	RP11-680F8.1
2603	ENSG00000113946	3.82387	1.3371	0.276945	4.82804	1.38e-06	1.45e-05	ENSG00000113946	CLDN16
6757	ENSG00000224713	0.571736	1.33674	0.526098	2.54086	0.011058	0.0448931	ENSG00000224713	AC025165.8
1063	ENSG00000069974	73.7852	1.33571	0.174787	7.64194	2.14e-14	5.52e-13	ENSG00000069974	RAB27A
1620	ENSG00000225498	5.8716	1.33558	0.214863	6.21596	5.1e-10	8.64e-09	ENSG00000225498	AC002064.5
1242	ENSG00000109339	339.13	1.33548	0.189303	7.0547	1.73e-12	3.82e-11	ENSG00000109339	MAPK10
6065	ENSG00000273523	0.415064	1.33349	0.480903	2.77288	0.00555629	0.0251311	ENSG00000273523	RP11-248G5.9
5270	ENSG00000155926	12.6221	1.33223	0.434949	3.06296	0.00219161	0.0114091	ENSG00000155926	SLA
4043	ENSG00000258292	13.3851	1.33212	0.363151	3.66822	0.000244242	0.00165719	ENSG00000258292	RP11-536G4.1
1368	ENSG00000131398	11.676	1.33071	0.197961	6.72209	1.79e-11	3.59e-10	ENSG00000131398	KCNC3
2462	ENSG00000213085	4.75566	1.33009	0.267427	4.97367	6.57e-07	7.32e-06	ENSG00000213085	CFAP45
4049	ENSG00000272541	0.847896	1.3293	0.362602	3.66599	0.000246386	0.00166906	ENSG00000272541	XXbac-BPGBPG55C20.1
1110	ENSG00000076770	132.376	1.32883	0.178195	7.45716	8.84e-14	2.18e-12	ENSG00000076770	MBNL3
3324	ENSG00000149489	3.98638	1.32871	0.320305	4.14826	3.35e-05	0.000276504	ENSG00000149489	ROM1
1172	ENSG00000164638	9.65867	1.32842	0.182406	7.28277	3.27e-13	7.65e-12	ENSG00000164638	SLC29A4
888	ENSG00000248242	106.116	1.32839	0.161737	8.21331	2.15e-16	6.65e-15	ENSG00000248242	RP11-556I14.2
1668	ENSG00000085662	243.254	1.3283	0.217303	6.11265	9.8e-10	1.61e-08	ENSG00000085662	AKR1B1
4225	ENSG00000197329	53.4449	1.32783	0.372507	3.56457	0.000364458	0.00236635	ENSG00000197329	PELI1
2736	ENSG00000231210	8.63686	1.32745	0.283163	4.68793	2.76e-06	2.77e-05	ENSG00000231210	LINC01510
1203	ENSG00000077616	32.007	1.32743	0.185304	7.16354	7.86e-13	1.79e-11	ENSG00000077616	NAALAD2
474	ENSG00000176273	127.7	1.32725	0.12277	10.8108	3.06e-27	1.77e-25	ENSG00000176273	SLC35G1
2343	ENSG00000232212	5.4396	1.32531	0.259604	5.10513	3.31e-07	3.87e-06	ENSG00000232212	RP11-398M15.1
1170	ENSG00000135749	59.969	1.32384	0.181754	7.28367	3.25e-13	7.62e-12	ENSG00000135749	PCNX2
2406	ENSG00000039560	72.0845	1.32353	0.263005	5.03233	4.85e-07	5.52e-06	ENSG00000039560	RAI14
2780	ENSG00000233058	164.021	1.32204	0.28519	4.63566	3.56e-06	3.51e-05	ENSG00000233058	LINC00884
2373	ENSG00000179083	15.0517	1.32137	0.260674	5.06906	4e-07	4.62e-06	ENSG00000179083	FAM133A
1397	ENSG00000073670	96.1701	1.32126	0.197916	6.67585	2.46e-11	4.83e-10	ENSG00000073670	ADAM11
6301	ENSG00000122691	1.91967	1.32029	0.490426	2.69213	0.0070998	0.0309097	ENSG00000122691	TWIST1
5125	ENSG00000272842	0.610723	1.32013	0.423094	3.12019	0.00180737	0.00967408	ENSG00000272842	RP11-513M16.7
1196	ENSG00000253973	6.86889	1.31985	0.183666	7.18618	6.66e-13	1.53e-11	ENSG00000253973	RP11-467K18.2
2955	ENSG00000198221	2.41112	1.31952	0.29474	4.4769	7.57e-06	7.03e-05	ENSG00000198221	AFDN-AS1
6186	ENSG00000273314	0.843775	1.31892	0.48397	2.72521	0.00642601	0.0284917	ENSG00000273314	RP5-1136G13.2
1634	ENSG00000231690	2.907	1.31727	0.213318	6.17515	6.61e-10	1.11e-08	ENSG00000231690	LINC00574
4492	ENSG00000229969	12.8325	1.31672	0.385301	3.41738	0.000632259	0.00386112	ENSG00000229969	RP11-96C23.10
6318	ENSG00000084110	1.19605	1.31628	0.489883	2.68693	0.00721112	0.0313098	ENSG00000084110	HAL
1999	ENSG00000120693	100.365	1.31383	0.235331	5.5829	2.37e-08	3.25e-07	ENSG00000120693	SMAD9
3434	ENSG00000254319	7.81801	1.3131	0.323024	4.06501	4.8e-05	0.000383678	ENSG00000254319	RP11-134O21.1
4528	ENSG00000237786	0.823578	1.31308	0.386857	3.39422	0.000688236	0.00416954	ENSG00000237786	GFOD1-AS1
6527	ENSG00000188610	0.970425	1.31111	0.50018	2.62128	0.0087601	0.0368174	ENSG00000188610	FAM72B
6139	ENSG00000227588	0.960884	1.30991	0.47717	2.74517	0.00604797	0.0270252	ENSG00000227588	CNTN4-AS2
1217	ENSG00000186479	66.9627	1.30976	0.183963	7.11973	1.08e-12	2.44e-11	ENSG00000186479	RGS7BP
6122	ENSG00000055957	0.610583	1.30956	0.475992	2.75123	0.00593726	0.0266042	ENSG00000055957	ITIH1
5047	ENSG00000239608	0.627515	1.30819	0.414779	3.15394	0.00161084	0.00875367	ENSG00000239608	RUVBL1-AS1
1815	ENSG00000228350	5.76732	1.30786	0.223363	5.8553	4.76e-09	7.2e-08	ENSG00000228350	CELSR3-AS1
1098	ENSG00000011347	100.904	1.30725	0.174165	7.50582	6.1e-14	1.53e-12	ENSG00000011347	SYT7
3469	ENSG00000174721	5.38794	1.30605	0.323111	4.04211	5.3e-05	0.000418886	ENSG00000174721	FGFBP3
1433	ENSG00000184860	16.2378	1.30562	0.197806	6.60051	4.1e-11	7.85e-10	ENSG00000184860	SDR42E1
3652	ENSG00000257219	7.18858	1.30532	0.33352	3.91377	9.09e-05	0.000682545	ENSG00000257219	RP11-54A9.1
2681	ENSG00000163239	17.6765	1.30388	0.275334	4.73564	2.18e-06	2.23e-05	ENSG00000163239	TDRD10
4100	ENSG00000264260	3.19848	1.3037	0.358613	3.6354	0.00027755	0.00185701	ENSG00000264260	RP11-94B19.1
2598	ENSG00000143452	6.74422	1.30269	0.26953	4.83319	1.34e-06	1.42e-05	ENSG00000143452	HORMAD1
3995	ENSG00000238057	1.75033	1.30243	0.351868	3.70148	0.000214348	0.00147184	ENSG00000238057	ZEB2-AS1
3489	ENSG00000197301	5.71259	1.30229	0.323016	4.03165	5.54e-05	0.000435466	ENSG00000197301	RP11-366L20.2
1195	ENSG00000215912	5.64725	1.30206	0.18113	7.18852	6.55e-13	1.5e-11	ENSG00000215912	TTC34
670	ENSG00000133639	511.382	1.3017	0.139541	9.32844	1.07e-20	4.4e-19	ENSG00000133639	BTG1
4924	ENSG00000269978	0.781672	1.30168	0.405259	3.21197	0.00131828	0.00734427	ENSG00000269978	RP11-338N10.3
3830	ENSG00000259356	1.1066	1.3012	0.342266	3.80172	0.000143694	0.0010292	ENSG00000259356	RP11-90E5.1
6601	ENSG00000203266	0.631546	1.30111	0.501999	2.59187	0.00954567	0.0396693	ENSG00000203266	RP11-560A15.3
5426	ENSG00000284808	1.31986	1.29966	0.433033	3.00129	0.00268839	0.0135916	ENSG00000284808	NA
6806	ENSG00000272153	0.417511	1.29891	0.51352	2.52943	0.0114248	0.0460473	ENSG00000272153	RP1-286D6.5
3904	ENSG00000183185	1.04687	1.29837	0.345362	3.75945	0.000170287	0.00119655	ENSG00000183185	GABRR3
1274	ENSG00000183775	61.5722	1.29772	0.18692	6.94264	3.85e-12	8.28e-11	ENSG00000183775	KCTD16
3386	ENSG00000278238	3.67963	1.29768	0.315971	4.10696	4.01e-05	0.000324795	ENSG00000278238	RP11-245D16.4
3961	ENSG00000248587	8.22864	1.29757	0.348674	3.72146	0.000198077	0.00137179	ENSG00000248587	GDNF-AS1
1167	ENSG00000126882	132.157	1.29651	0.177777	7.29292	3.03e-13	7.13e-12	ENSG00000126882	FAM78A
1650	ENSG00000111254	26.764	1.29644	0.211003	6.14419	8.04e-10	1.34e-08	ENSG00000111254	AKAP3
4074	ENSG00000255241	1.18772	1.29631	0.354876	3.65285	0.000259348	0.0017463	ENSG00000255241	RP11-164N3.3
5293	ENSG00000107819	11.8115	1.29616	0.425076	3.04924	0.00229424	0.0118904	ENSG00000107819	SFXN3
1296	ENSG00000172296	160.88	1.29606	0.188208	6.88634	5.72e-12	1.21e-10	ENSG00000172296	SPTLC3
6519	ENSG00000227542	1.08567	1.29578	0.493933	2.6234	0.00870563	0.0366326	ENSG00000227542	AC092614.2
2507	ENSG00000151917	23.343	1.29468	0.262557	4.93105	8.18e-07	8.95e-06	ENSG00000151917	BEND6
3018	ENSG00000184459	17.8587	1.29371	0.293017	4.41512	1.01e-05	9.18e-05	ENSG00000184459	BPIFC
1745	ENSG00000077713	44.8193	1.29334	0.216185	5.98256	2.2e-09	3.45e-08	ENSG00000077713	SLC25A43
1140	ENSG00000117480	39.0732	1.29306	0.175395	7.37226	1.68e-13	4.04e-12	ENSG00000117480	FAAH
6468	ENSG00000146112	16.016	1.29157	0.489052	2.64096	0.00826705	0.0350621	ENSG00000146112	PPP1R18
4667	ENSG00000251186	0.790219	1.29031	0.387324	3.33134	0.000864303	0.00508026	ENSG00000251186	RP11-689P11.3
1109	ENSG00000197183	62.9765	1.28964	0.172862	7.46052	8.62e-14	2.13e-12	ENSG00000197183	NOL4L
2764	ENSG00000085563	34.436	1.28935	0.277465	4.64688	3.37e-06	3.34e-05	ENSG00000085563	ABCB1
5116	ENSG00000283991	0.666271	1.28934	0.413006	3.12185	0.00179719	0.00963655	ENSG00000283991	NA
1308	ENSG00000186231	136.664	1.28808	0.188156	6.84579	7.61e-12	1.6e-10	ENSG00000186231	KLHL32
3080	ENSG00000171759	4.23284	1.287	0.294871	4.36462	1.27e-05	0.000113419	ENSG00000171759	PAH
362	ENSG00000102967	109.01	1.2842	0.106719	12.0335	2.37e-33	1.8e-31	ENSG00000102967	DHODH
4171	ENSG00000177301	1.89973	1.2837	0.357101	3.59479	0.000324659	0.00213478	ENSG00000177301	KCNA2
4102	ENSG00000101098	1.95867	1.28196	0.352813	3.63353	0.000279573	0.00186964	ENSG00000101098	RIMS4
4473	ENSG00000267026	3.71208	1.28148	0.37427	3.42394	0.000617197	0.00378514	ENSG00000267026	RP11-92C4.3
4292	ENSG00000181458	16.663	1.28118	0.36328	3.5267	0.000420769	0.00268931	ENSG00000181458	TMEM45A
2548	ENSG00000237365	4.30767	1.28108	0.262216	4.88561	1.03e-06	1.11e-05	ENSG00000237365	RP11-334N17.1
6816	ENSG00000269635	0.976993	1.28107	0.506757	2.52798	0.011472	0.0461707	ENSG00000269635	AC004257.1
4961	ENSG00000104321	4.62417	1.2792	0.400668	3.19267	0.00140966	0.00779475	ENSG00000104321	TRPA1
4361	ENSG00000230393	1.083	1.27913	0.367467	3.48094	0.000499661	0.00314195	ENSG00000230393	AC092667.2
1966	ENSG00000105270	9.76795	1.27891	0.226744	5.64033	1.7e-08	2.37e-07	ENSG00000105270	CLIP3
3903	ENSG00000119547	2.40993	1.27881	0.340094	3.76016	0.000169804	0.00119345	ENSG00000119547	ONECUT2
641	ENSG00000197380	34.1563	1.27834	0.133842	9.55116	1.28e-21	5.49e-20	ENSG00000197380	DACT3
5583	ENSG00000275074	3.05556	1.27831	0.434432	2.94249	0.00325579	0.0159973	ENSG00000275074	NUDT18
1820	ENSG00000152779	107.873	1.27778	0.218413	5.8503	4.91e-09	7.4e-08	ENSG00000152779	SLC16A12
2820	ENSG00000280241	7.60556	1.27754	0.277779	4.59913	4.24e-06	4.13e-05	ENSG00000280241	RP11-290O12.2
4337	ENSG00000263466	1.00283	1.27659	0.365067	3.49687	0.000470756	0.00297758	ENSG00000263466	RP1-56K13.2
2661	ENSG00000134760	7.40723	1.27658	0.268561	4.75339	2e-06	2.06e-05	ENSG00000134760	DSG1
4461	ENSG00000248469	1.95046	1.27623	0.371948	3.4312	0.000600918	0.00369439	ENSG00000248469	RP11-826N14.2
5970	ENSG00000134802	13.7261	1.27534	0.454372	2.80682	0.00500339	0.0229905	ENSG00000134802	SLC43A3
892	ENSG00000135314	48.1424	1.27505	0.155764	8.1858	2.71e-16	8.32e-15	ENSG00000135314	KHDC1
1621	ENSG00000104447	363.756	1.27446	0.205032	6.2159	5.1e-10	8.64e-09	ENSG00000104447	TRPS1
2131	ENSG00000065325	5.8206	1.27442	0.23598	5.40055	6.64e-08	8.55e-07	ENSG00000065325	GLP2R
6176	ENSG00000245648	9.22579	1.27411	0.466478	2.73135	0.00630758	0.0280164	ENSG00000245648	RP11-277P12.20
3010	ENSG00000227482	3.67769	1.2738	0.288021	4.42261	9.75e-06	8.89e-05	ENSG00000227482	RP11-18B16.2
6218	ENSG00000172201	6.07008	1.27253	0.468388	2.71682	0.00659116	0.0290783	ENSG00000172201	ID4
1269	ENSG00000198870	17.6621	1.27253	0.182859	6.95907	3.43e-12	7.4e-11	ENSG00000198870	STKLD1
6547	ENSG00000133020	0.963388	1.2723	0.487219	2.61135	0.00901857	0.0377879	ENSG00000133020	MYH8
4024	ENSG00000134321	5.47403	1.27201	0.344959	3.68741	0.000226546	0.00154439	ENSG00000134321	RSAD2
5576	ENSG00000077420	26.3984	1.27149	0.43173	2.94511	0.00322839	0.0158829	ENSG00000077420	APBB1IP
1016	ENSG00000178222	8.77932	1.27001	0.163246	7.77974	7.27e-15	1.96e-13	ENSG00000178222	RNF212
1808	ENSG00000078725	33.2746	1.26967	0.216522	5.86395	4.52e-09	6.86e-08	ENSG00000078725	BRINP1
2452	ENSG00000183196	8.78179	1.26648	0.254192	4.98239	6.28e-07	7.03e-06	ENSG00000183196	CHST6
6626	ENSG00000187867	0.44468	1.26648	0.490366	2.58272	0.00980256	0.0405831	ENSG00000187867	PALM3
3838	ENSG00000125510	1.42151	1.26639	0.333578	3.7964	0.000146815	0.00104935	ENSG00000125510	OPRL1
5463	ENSG00000183549	6.56439	1.26605	0.423867	2.98691	0.00281809	0.0141508	ENSG00000183549	ACSM5
464	ENSG00000158813	2321.65	1.26585	0.115603	10.95	6.65e-28	3.93e-26	ENSG00000158813	EDA
2184	ENSG00000170421	88.9556	1.26528	0.23765	5.32411	1.01e-07	1.27e-06	ENSG00000170421	KRT8
6141	ENSG00000184898	2.39244	1.26491	0.460922	2.74431	0.00606385	0.0270874	ENSG00000184898	RBM43
3254	ENSG00000184156	135.536	1.26477	0.300104	4.21443	2.5e-05	0.0002111	ENSG00000184156	KCNQ3
2110	ENSG00000205129	76.3638	1.2642	0.233037	5.42488	5.8e-08	7.54e-07	ENSG00000205129	C4orf47
4765	ENSG00000187664	1.08789	1.26416	0.385121	3.2825	0.0010289	0.00592333	ENSG00000187664	HAPLN4
5531	ENSG00000260947	0.732271	1.26403	0.426499	2.96373	0.00303937	0.0150743	ENSG00000260947	RP11-384P7.7
1248	ENSG00000173114	138.793	1.26382	0.179358	7.04633	1.84e-12	4.04e-11	ENSG00000173114	LRRN3
4173	ENSG00000168350	3.13745	1.26363	0.351754	3.59238	0.000327667	0.00215398	ENSG00000168350	DEGS2
2966	ENSG00000113763	10.0418	1.26344	0.282957	4.46513	8e-06	7.4e-05	ENSG00000113763	UNC5A
6861	ENSG00000275549	0.751438	1.2621	0.502192	2.51318	0.011965	0.0478389	ENSG00000275549	C9orf173-AS1
2036	ENSG00000002834	38.5409	1.25917	0.227872	5.52578	3.28e-08	4.42e-07	ENSG00000002834	LASP1
6552	ENSG00000121281	3.73546	1.25407	0.480758	2.60852	0.00909338	0.0380723	ENSG00000121281	ADCY7
807	ENSG00000197122	23.7952	1.25306	0.145302	8.62385	6.47e-18	2.2e-16	ENSG00000197122	SRC
5795	ENSG00000224394	1.61745	1.25259	0.437828	2.86092	0.00422416	0.0199961	ENSG00000224394	GPC6-AS2
1872	ENSG00000124772	1703.47	1.25221	0.217205	5.76512	8.16e-09	1.2e-07	ENSG00000124772	CPNE5
1514	ENSG00000117069	49.1668	1.2506	0.193868	6.45079	1.11e-10	2.02e-09	ENSG00000117069	ST6GALNAC5
536	ENSG00000152061	13282.3	1.25053	0.121001	10.3349	4.9e-25	2.51e-23	ENSG00000152061	RABGAP1L
572	ENSG00000171517	179.064	1.2505	0.125173	9.99013	1.68e-23	8.07e-22	ENSG00000171517	LPAR3
5355	ENSG00000131016	35.7381	1.2488	0.412724	3.02574	0.00248027	0.0127056	ENSG00000131016	AKAP12
4599	ENSG00000285210	1.26626	1.24862	0.371557	3.36051	0.000777996	0.00464057	ENSG00000285210	NA
1647	ENSG00000184908	9.20298	1.24854	0.202955	6.1518	7.66e-10	1.28e-08	ENSG00000184908	CLCNKB
1171	ENSG00000259330	38.5183	1.24779	0.171318	7.28347	3.25e-13	7.62e-12	ENSG00000259330	INAFM2
2159	ENSG00000103257	93.6866	1.24716	0.232701	5.35948	8.35e-08	1.06e-06	ENSG00000103257	SLC7A5
2717	ENSG00000132563	46.0402	1.24641	0.264713	4.70854	2.49e-06	2.52e-05	ENSG00000132563	REEP2
346	ENSG00000151690	111.675	1.24604	0.102347	12.1746	4.24e-34	3.36e-32	ENSG00000151690	MFSD6
1906	ENSG00000237476	7.24518	1.2448	0.217728	5.7172	1.08e-08	1.56e-07	ENSG00000237476	XXbac-B135H6.15
6047	ENSG00000234722	0.554644	1.24455	0.447788	2.77933	0.00544704	0.0247108	ENSG00000234722	LINC01287
6625	ENSG00000173918	409.475	1.24362	0.4815	2.58279	0.00980038	0.0405831	ENSG00000173918	C1QTNF1
4976	ENSG00000228679	2.18955	1.24317	0.390302	3.18516	0.00144675	0.00797572	ENSG00000228679	RP4-676J13.2
4874	ENSG00000154485	12.4259	1.24252	0.383946	3.23618	0.00121142	0.00681817	ENSG00000154485	MMP21
1320	ENSG00000136002	71.745	1.24157	0.181928	6.82451	8.82e-12	1.83e-10	ENSG00000136002	ARHGEF4
3201	ENSG00000259959	31.3033	1.24152	0.291466	4.25959	2.05e-05	0.000175513	ENSG00000259959	RP11-121C2.2
6798	ENSG00000260810	1.24094	1.23843	0.489146	2.53181	0.0113474	0.0457903	ENSG00000260810	CTD-2547L24.4
4813	ENSG00000116661	3.75876	1.23762	0.379481	3.26135	0.00110882	0.00631587	ENSG00000116661	FBXO2
6850	ENSG00000168140	5.05343	1.23688	0.491305	2.51755	0.0118175	0.0473313	ENSG00000168140	VASN
3442	ENSG00000225298	2.39968	1.23685	0.304671	4.05962	4.92e-05	0.000391735	ENSG00000225298	LINC00113
2331	ENSG00000178457	2.95933	1.2354	0.240898	5.12833	2.92e-07	3.44e-06	ENSG00000178457	LINC00314
3902	ENSG00000173200	6.76612	1.23499	0.328318	3.76157	0.00016885	0.00118705	ENSG00000173200	PARP15
491	ENSG00000109689	231.873	1.23419	0.115417	10.6933	1.09e-26	6.11e-25	ENSG00000109689	STIM2
773	ENSG00000185133	89.2113	1.23413	0.140798	8.76522	1.86e-18	6.62e-17	ENSG00000185133	INPP5J
3634	ENSG00000241158	125.209	1.23405	0.314252	3.92695	8.6e-05	0.000649416	ENSG00000241158	ADAMTS9-AS1
6172	ENSG00000224649	1.7217	1.23379	0.451552	2.73234	0.00628858	0.0279501	ENSG00000224649	AF124730.4
4353	ENSG00000143590	1.42861	1.23296	0.353277	3.49005	0.000482924	0.00304332	ENSG00000143590	EFNA3
1026	ENSG00000182963	242.26	1.23244	0.159055	7.74852	9.3e-15	2.49e-13	ENSG00000182963	GJC1
6078	ENSG00000256469	29.1553	1.23218	0.44485	2.76987	0.00560793	0.0253104	ENSG00000256469	RP11-856F16.2
2458	ENSG00000224063	234.877	1.23184	0.247485	4.97744	6.44e-07	7.19e-06	ENSG00000224063	AC007319.1
6230	ENSG00000226935	0.546076	1.23104	0.453782	2.71284	0.00667093	0.0293821	ENSG00000226935	LINC00161
2536	ENSG00000091622	18.1852	1.23074	0.251275	4.89799	9.68e-07	1.05e-05	ENSG00000091622	PITPNM3
6671	ENSG00000253406	3.45078	1.2303	0.478307	2.57221	0.0101053	0.0415494	ENSG00000253406	AC012613.2
1841	ENSG00000164175	20.7497	1.2301	0.21161	5.81304	6.13e-09	9.14e-08	ENSG00000164175	SLC45A2
886	ENSG00000130822	43.1072	1.2293	0.149515	8.22192	2e-16	6.2e-15	ENSG00000130822	PNCK
6565	ENSG00000227268	0.767009	1.22866	0.471466	2.60604	0.00915955	0.0382734	ENSG00000227268	KLLN
3176	ENSG00000232642	1.70598	1.22839	0.286554	4.28675	1.81e-05	0.000156597	ENSG00000232642	AC008073.7
2264	ENSG00000157087	12.2958	1.22705	0.234687	5.22844	1.71e-07	2.07e-06	ENSG00000157087	ATP2B2
4489	ENSG00000254615	3.65908	1.2264	0.358754	3.41851	0.000629648	0.00384774	ENSG00000254615	RP11-395G23.3
6188	ENSG00000227764	1.06669	1.22637	0.450063	2.72488	0.00643247	0.0285112	ENSG00000227764	RP11-354K1.1
5676	ENSG00000100558	2.77343	1.22567	0.421888	2.90521	0.00367003	0.0177372	ENSG00000100558	PLEK2
6021	ENSG00000281664	0.585821	1.22511	0.439664	2.78648	0.00532844	0.0242727	ENSG00000281664	LINC00538
1889	ENSG00000277363	11.814	1.22468	0.213388	5.73921	9.51e-09	1.38e-07	ENSG00000277363	SRCIN1
4923	ENSG00000104967	5.71473	1.22388	0.381002	3.21227	0.00131692	0.00733817	ENSG00000104967	NOVA2
3363	ENSG00000282917	5079.88	1.22271	0.296411	4.12506	3.71e-05	0.000302334	ENSG00000282917	RP11-121C2.3
535	ENSG00000154330	2541.36	1.22075	0.118107	10.3359	4.85e-25	2.48e-23	ENSG00000154330	PGM5
953	ENSG00000258551	89.9432	1.21992	0.153079	7.9692	1.6e-15	4.6e-14	ENSG00000258551	CRAT37
5662	ENSG00000243083	0.803624	1.2199	0.418976	2.91162	0.00359562	0.0174205	ENSG00000243083	LINC00870
477	ENSG00000131149	1168.41	1.21895	0.112994	10.7878	3.93e-27	2.26e-25	ENSG00000131149	GSE1
6405	ENSG00000152076	1.47194	1.21823	0.457775	2.66121	0.00778613	0.0333472	ENSG00000152076	CCDC74B
3763	ENSG00000057704	13.7481	1.21797	0.316697	3.84585	0.000120135	0.000875774	ENSG00000057704	TMCC3
1824	ENSG00000084636	98.7619	1.21716	0.208205	5.84594	5.04e-09	7.58e-08	ENSG00000084636	COL16A1
4774	ENSG00000254261	1.70876	1.2166	0.37087	3.28038	0.00103666	0.00595678	ENSG00000254261	RP11-18A15.1
4685	ENSG00000258050	2.17328	1.21607	0.365966	3.32292	0.000890818	0.00521599	ENSG00000258050	RP11-698F20.3
3629	ENSG00000119121	17.9728	1.21589	0.309517	3.92834	8.55e-05	0.000646563	ENSG00000119121	TRPM6
6225	ENSG00000269019	0.929099	1.21541	0.447889	2.71364	0.00665481	0.0293261	ENSG00000269019	AC005932.1
2005	ENSG00000132749	7.15174	1.21504	0.217903	5.57607	2.46e-08	3.37e-07	ENSG00000132749	TESMIN
2125	ENSG00000243415	481.957	1.21468	0.224611	5.40793	6.38e-08	8.23e-07	ENSG00000243415	RP11-274H2.2
3559	ENSG00000232002	645.23	1.21397	0.305438	3.97452	7.05e-05	0.000543555	ENSG00000232002	AC093642.6
1129	ENSG00000281120	85.4079	1.21373	0.164103	7.39615	1.4e-13	3.41e-12	ENSG00000281120	RP5-1093G23.1
2546	ENSG00000261744	11.2097	1.2136	0.248287	4.88789	1.02e-06	1.1e-05	ENSG00000261744	RP11-21B21.4
3568	ENSG00000141068	14.4885	1.21341	0.305812	3.96781	7.25e-05	0.00055768	ENSG00000141068	KSR1
3118	ENSG00000259426	2.62032	1.21281	0.279857	4.33368	1.47e-05	0.00012901	ENSG00000259426	RP11-253M7.1
3707	ENSG00000183773	2.66846	1.21236	0.312442	3.88026	0.000104345	0.000772161	ENSG00000183773	AIFM3
4897	ENSG00000234215	1.10176	1.20982	0.375421	3.22256	0.0012705	0.0071171	ENSG00000234215	RP5-942I16.1
1534	ENSG00000231236	15.0721	1.20918	0.188393	6.41841	1.38e-10	2.46e-09	ENSG00000231236	AP001604.3
2879	ENSG00000234255	15.2717	1.20843	0.266196	4.53964	5.63e-06	5.37e-05	ENSG00000234255	AC012370.3
3642	ENSG00000251442	4.66369	1.20825	0.308153	3.92094	8.82e-05	0.00066437	ENSG00000251442	LINC01094
6623	ENSG00000268318	1.13898	1.20806	0.46771	2.58292	0.00979683	0.0405778	ENSG00000268318	CTD-3187F8.11
4274	ENSG00000158292	20.9079	1.20767	0.341806	3.5332	0.000410568	0.00263497	ENSG00000158292	GPR153
4237	ENSG00000153976	189.158	1.207	0.339414	3.55613	0.00037636	0.0024367	ENSG00000153976	HS3ST3A1
5785	ENSG00000236268	1.71438	1.20686	0.421416	2.86383	0.00418554	0.0198441	ENSG00000236268	LINC01361
5530	ENSG00000249042	182.17	1.20673	0.407144	2.96388	0.00303785	0.0150695	ENSG00000249042	CTD-2015H6.3
2666	ENSG00000153347	36.0301	1.2066	0.254041	4.74961	2.04e-06	2.1e-05	ENSG00000153347	FAM81B
1772	ENSG00000261390	9.7609	1.20642	0.20342	5.93071	3.02e-09	4.67e-08	ENSG00000261390	MAFTRR
3476	ENSG00000183688	9.11788	1.20459	0.298236	4.03907	5.37e-05	0.000423504	ENSG00000183688	FAM101B
465	ENSG00000156535	336.518	1.20409	0.109969	10.9493	6.69e-28	3.95e-26	ENSG00000156535	CD109
5091	ENSG00000273805	12.3431	1.204	0.38468	3.12986	0.00174889	0.0094236	ENSG00000273805	RP11-620J15.4
866	ENSG00000008277	106.704	1.20355	0.144662	8.31973	8.82e-17	2.79e-15	ENSG00000008277	ADAM22
5959	ENSG00000178562	1.16872	1.20354	0.428294	2.81007	0.004953	0.0228009	ENSG00000178562	CD28
4810	ENSG00000233215	2.17184	1.2034	0.368775	3.26325	0.00110142	0.00628155	ENSG00000233215	AP000472.2
6537	ENSG00000273445	1.00699	1.20315	0.459536	2.61819	0.00883976	0.0370953	ENSG00000273445	RP11-1399P15.1
4463	ENSG00000134762	9.03199	1.20215	0.350396	3.43084	0.000601704	0.0036984	ENSG00000134762	DSC3
4936	ENSG00000164485	2.30226	1.20167	0.374655	3.2074	0.00133942	0.0074439	ENSG00000164485	IL22RA2
1734	ENSG00000185168	15.0649	1.20043	0.200254	5.99453	2.04e-09	3.23e-08	ENSG00000185168	LINC00482
6128	ENSG00000234540	0.606299	1.19965	0.436535	2.74811	0.00599395	0.0268319	ENSG00000234540	RP3-448I9.1
513	ENSG00000233785	19.1646	1.19822	0.113947	10.5156	7.32e-26	3.91e-24	ENSG00000233785	RP13-314C10.5
2409	ENSG00000153563	7.13161	1.19616	0.237741	5.03133	4.87e-07	5.55e-06	ENSG00000153563	CD8A
5465	ENSG00000250095	84.7322	1.19481	0.40015	2.9859	0.00282742	0.0141924	ENSG00000250095	NREP-AS1
4708	ENSG00000238005	1.30174	1.19447	0.3607	3.31152	0.0009279	0.00540658	ENSG00000238005	RP11-443B7.1
3542	ENSG00000231563	2.03702	1.19393	0.299592	3.9852	6.74e-05	0.000522174	ENSG00000231563	RP11-245P10.4
1723	ENSG00000282998	16.5812	1.19383	0.198302	6.02028	1.74e-09	2.77e-08	ENSG00000282998	RP11-152D8.1
690	ENSG00000239523	98.9688	1.19367	0.130045	9.17884	4.36e-20	1.73e-18	ENSG00000239523	MYLK-AS1
6786	ENSG00000226031	0.916394	1.19357	0.471048	2.53386	0.0112813	0.0456041	ENSG00000226031	FGF13-AS1
5566	ENSG00000279726	0.955385	1.19354	0.404684	2.94933	0.00318468	0.0156957	ENSG00000279726	AC005609.16
5738	ENSG00000163909	9.89022	1.19347	0.414353	2.88033	0.00397264	0.0189922	ENSG00000163909	HEYL
4469	ENSG00000230054	4.02142	1.19319	0.348211	3.42662	0.00061114	0.00375135	ENSG00000230054	RP11-402G3.5
2401	ENSG00000203727	554.941	1.19314	0.236713	5.04046	4.64e-07	5.31e-06	ENSG00000203727	SAMD5
4276	ENSG00000224391	1.63398	1.1924	0.337509	3.53293	0.000410975	0.00263655	ENSG00000224391	LINC01280
5740	ENSG00000250891	4497.62	1.1915	0.413908	2.87867	0.00399359	0.0190857	ENSG00000250891	CTD-2281M20.1
2896	ENSG00000256250	6.45111	1.19098	0.263296	4.52337	6.09e-06	5.77e-05	ENSG00000256250	RP11-989F5.1
1222	ENSG00000117448	129.704	1.1909	0.167524	7.10881	1.17e-12	2.63e-11	ENSG00000117448	AKR1A1
1790	ENSG00000052802	41.1922	1.19026	0.201814	5.89781	3.68e-09	5.65e-08	ENSG00000052802	MSMO1
5049	ENSG00000244302	0.922273	1.19011	0.377498	3.15263	0.00161805	0.00879111	ENSG00000244302	PEX5L-AS2
1400	ENSG00000180071	99.7292	1.18921	0.178324	6.66886	2.58e-11	5.05e-10	ENSG00000180071	ANKRD18A
2391	ENSG00000214575	31.1967	1.18795	0.235426	5.04594	4.51e-07	5.18e-06	ENSG00000214575	CPEB1
4029	ENSG00000107159	2.72256	1.18789	0.322587	3.68239	0.000231057	0.00157318	ENSG00000107159	CA9
6075	ENSG00000264434	1.69843	1.18746	0.428598	2.77056	0.00559595	0.0252727	ENSG00000264434	CTD-2006O16.2
5524	ENSG00000244337	2.48295	1.1867	0.400224	2.96509	0.00302596	0.0150268	ENSG00000244337	AJ239322.3
4166	ENSG00000258687	5.82353	1.18655	0.329787	3.59793	0.000320759	0.00211211	ENSG00000258687	RP11-218E20.2
1518	ENSG00000095203	595.354	1.18472	0.183882	6.44282	1.17e-10	2.12e-09	ENSG00000095203	EPB41L4B
2283	ENSG00000168993	22.6686	1.18372	0.227306	5.20761	1.91e-07	2.3e-06	ENSG00000168993	CPLX1
841	ENSG00000132840	97.3286	1.18245	0.139928	8.45041	2.9e-17	9.47e-16	ENSG00000132840	BHMT2
1648	ENSG00000228302	14.8659	1.18139	0.192089	6.15022	7.74e-10	1.29e-08	ENSG00000228302	RP11-186N15.3
1974	ENSG00000259772	2.70973	1.18071	0.209802	5.6277	1.83e-08	2.54e-07	ENSG00000259772	RP11-16E12.2
6380	ENSG00000162888	3.98008	1.18045	0.442567	2.66727	0.00764705	0.0328799	ENSG00000162888	C1orf147
4431	ENSG00000223561	33.812	1.17942	0.3422	3.44659	0.000567709	0.00351465	ENSG00000223561	AC003090.1
3189	ENSG00000225655	2.35084	1.17856	0.275557	4.27702	1.89e-05	0.000162932	ENSG00000225655	PGM5-AS1
618	ENSG00000168016	161.511	1.17678	0.121762	9.66464	4.26e-22	1.89e-20	ENSG00000168016	TRANK1
2486	ENSG00000138028	7.94084	1.17655	0.237456	4.9548	7.24e-07	7.99e-06	ENSG00000138028	CGREF1
3384	ENSG00000136881	9.95714	1.17426	0.285859	4.10784	3.99e-05	0.000323745	ENSG00000136881	BAAT
1030	ENSG00000134709	113.818	1.17385	0.151594	7.74338	9.68e-15	2.58e-13	ENSG00000134709	HOOK1
5440	ENSG00000226816	2.07424	1.17363	0.39193	2.9945	0.00274896	0.0138621	ENSG00000226816	AC005082.12
5766	ENSG00000284994	0.680688	1.17329	0.40866	2.87106	0.00409095	0.0194629	ENSG00000284994	NA
453	ENSG00000117114	4225.55	1.17318	0.106447	11.0213	3.02e-28	1.83e-26	ENSG00000117114	ADGRL2
984	ENSG00000103226	68.5831	1.17265	0.148538	7.89463	2.91e-15	8.12e-14	ENSG00000103226	NOMO3
3393	ENSG00000128045	20.329	1.17233	0.286079	4.09791	4.17e-05	0.000337063	ENSG00000128045	RASL11B
5444	ENSG00000186367	1.24515	1.17223	0.391784	2.99203	0.0027713	0.0139644	ENSG00000186367	KIAA1024L
2235	ENSG00000241449	12.7473	1.17061	0.222489	5.26142	1.43e-07	1.75e-06	ENSG00000241449	RP11-545G3.1
5097	ENSG00000146070	3.30189	1.16878	0.373664	3.12789	0.00176065	0.0094758	ENSG00000146070	PLA2G7
6300	ENSG00000263667	1.05786	1.16822	0.433877	2.69252	0.00709141	0.030878	ENSG00000263667	RP3-416J7.4
6846	ENSG00000215162	0.445073	1.16793	0.463886	2.51771	0.0118121	0.0473309	ENSG00000215162	LINC00269
2140	ENSG00000236305	10.0813	1.16782	0.216828	5.38595	7.21e-08	9.24e-07	ENSG00000236305	RP11-126L15.4
3955	ENSG00000174080	42.0584	1.16716	0.313235	3.72616	0.000194416	0.00134848	ENSG00000174080	CTSF
4048	ENSG00000264490	12.6605	1.16643	0.318135	3.66648	0.000245915	0.00166658	ENSG00000264490	WI2-87327B8.1
1294	ENSG00000107731	173.014	1.16575	0.169074	6.89494	5.39e-12	1.14e-10	ENSG00000107731	UNC5B
5388	ENSG00000258702	1.53192	1.16344	0.385878	3.01504	0.00256941	0.0130817	ENSG00000258702	RP11-433J8.1
3273	ENSG00000254087	61.3344	1.16314	0.277089	4.1977	2.7e-05	0.000225991	ENSG00000254087	LYN
3314	ENSG00000233643	1.79092	1.16266	0.279722	4.15648	3.23e-05	0.000267528	ENSG00000233643	RP11-491H19.1
4046	ENSG00000253295	3.12952	1.16237	0.317012	3.66666	0.000245742	0.00166614	ENSG00000253295	RP11-779O18.1
6518	ENSG00000224574	0.603866	1.16162	0.442678	2.62408	0.00868839	0.0365664	ENSG00000224574	COL18A1-AS2
2581	ENSG00000263551	10.4347	1.16097	0.239065	4.85627	1.2e-06	1.27e-05	ENSG00000263551	RP11-78F17.1
3202	ENSG00000232354	3.56059	1.16014	0.272365	4.2595	2.05e-05	0.000175526	ENSG00000232354	VIPR1-AS1
3844	ENSG00000228933	20.0009	1.15967	0.305653	3.79407	0.000148199	0.00105759	ENSG00000228933	RP11-268G12.1
6401	ENSG00000231920	1.42189	1.15926	0.435463	2.66213	0.00776483	0.0332768	ENSG00000231920	NEBL-AS1
6037	ENSG00000179304	2.48235	1.15907	0.416708	2.7815	0.00541085	0.0245868	ENSG00000179304	FAM156B
693	ENSG00000113805	462.765	1.15887	0.126618	9.15249	5.56e-20	2.2e-18	ENSG00000113805	CNTN3
5848	ENSG00000259542	1.52548	1.15879	0.407457	2.84395	0.00445578	0.0209013	ENSG00000259542	RP11-522B15.4
4364	ENSG00000160691	38.393	1.1586	0.33292	3.48011	0.000501208	0.00315058	ENSG00000160691	SHC1
4955	ENSG00000162641	35.3541	1.15803	0.362527	3.19432	0.0014016	0.00775957	ENSG00000162641	AKNAD1
3658	ENSG00000258010	1.44272	1.15768	0.296203	3.90841	9.29e-05	0.000696712	ENSG00000258010	RP11-210M15.1
6086	ENSG00000240152	1.03277	1.15758	0.418327	2.76716	0.00565475	0.0254882	ENSG00000240152	RP11-16N2.1
796	ENSG00000136295	42.1917	1.15738	0.133481	8.67078	4.29e-18	1.48e-16	ENSG00000136295	TTYH3
2953	ENSG00000240021	4.43766	1.15691	0.258352	4.47803	7.53e-06	7e-05	ENSG00000240021	TEX35
1767	ENSG00000198133	14.6747	1.15607	0.194552	5.9422	2.81e-09	4.37e-08	ENSG00000198133	TMEM229B
6357	ENSG00000196664	1.79923	1.15592	0.432399	2.67327	0.00751161	0.0324093	ENSG00000196664	TLR7
2940	ENSG00000225938	5.11087	1.15581	0.257781	4.48371	7.34e-06	6.84e-05	ENSG00000225938	RP4-575N6.4
5835	ENSG00000156076	1.31455	1.15553	0.405962	2.8464	0.00442167	0.0207945	ENSG00000156076	WIF1
6560	ENSG00000188488	0.962844	1.15429	0.442795	2.60683	0.00913857	0.0382148	ENSG00000188488	SERPINA5
4137	ENSG00000249378	176.582	1.15387	0.319178	3.61512	0.000300209	0.00199065	ENSG00000249378	LINC01060
3699	ENSG00000165966	30.3559	1.15333	0.296864	3.88503	0.000102319	0.000758877	ENSG00000165966	PDZRN4
1859	ENSG00000230606	83.684	1.15205	0.199315	5.78004	7.47e-09	1.1e-07	ENSG00000230606	AC159540.1
1073	ENSG00000187122	13.8267	1.1519	0.151581	7.59918	2.98e-14	7.62e-13	ENSG00000187122	SLIT1
3038	ENSG00000152402	59.7322	1.15187	0.261673	4.40196	1.07e-05	9.69e-05	ENSG00000152402	GUCY1A2
4999	ENSG00000260886	2.12768	1.1507	0.36258	3.17366	0.0015053	0.00826032	ENSG00000260886	TAT-AS1
5805	ENSG00000258035	0.970192	1.15067	0.402659	2.85768	0.00426749	0.0201664	ENSG00000258035	RP11-74K11.2
5550	ENSG00000205885	1.35093	1.14963	0.388974	2.95555	0.00312114	0.0154269	ENSG00000205885	C1RL-AS1
1050	ENSG00000249307	270.678	1.14921	0.149704	7.67656	1.63e-14	4.27e-13	ENSG00000249307	LINC01088
2874	ENSG00000246740	4.28332	1.14912	0.252701	4.54736	5.43e-06	5.19e-05	ENSG00000246740	PLA2G4E-AS1
3771	ENSG00000079101	6.07427	1.14911	0.299281	3.83956	0.000123257	0.000896627	ENSG00000079101	CLUL1
3215	ENSG00000185736	80.3129	1.14845	0.270415	4.247	2.17e-05	0.000184858	ENSG00000185736	ADARB2
727	ENSG00000173715	77.2301	1.14811	0.127992	8.97015	2.96e-19	1.12e-17	ENSG00000173715	C11orf80
5609	ENSG00000137124	3.57437	1.14811	0.391241	2.93452	0.0033406	0.0163379	ENSG00000137124	ALDH1B1
4475	ENSG00000134757	2.76611	1.14686	0.335043	3.42303	0.000619277	0.0037962	ENSG00000134757	DSG3
360	ENSG00000187391	4482.92	1.14601	0.0951542	12.0437	2.09e-33	1.59e-31	ENSG00000187391	MAGI2
6478	ENSG00000248484	1.22481	1.14572	0.434535	2.63666	0.00837277	0.0354557	ENSG00000248484	RP11-375B1.1
4919	ENSG00000122877	3.68578	1.1457	0.356472	3.214	0.00130901	0.00729999	ENSG00000122877	EGR2
4802	ENSG00000204022	1.44369	1.14514	0.350652	3.26576	0.00109172	0.00623659	ENSG00000204022	LIPJ
1950	ENSG00000152154	82.1978	1.14469	0.202401	5.65556	1.55e-08	2.18e-07	ENSG00000152154	TMEM178A
791	ENSG00000187164	332.57	1.1418	0.131324	8.6945	3.48e-18	1.21e-16	ENSG00000187164	SHTN1
853	ENSG00000035664	3853.86	1.14041	0.136064	8.3814	5.23e-17	1.68e-15	ENSG00000035664	DAPK2
5575	ENSG00000131389	474.938	1.13976	0.387017	2.945	0.00322957	0.0158829	ENSG00000131389	SLC6A6
2004	ENSG00000254777	4.18821	1.13959	0.204363	5.57628	2.46e-08	3.36e-07	ENSG00000254777	AC022182.1
643	ENSG00000253368	58.2229	1.13937	0.119419	9.54095	1.42e-21	6.04e-20	ENSG00000253368	TRNP1
1357	ENSG00000233178	263.394	1.13831	0.16849	6.75596	1.42e-11	2.87e-10	ENSG00000233178	RP11-88I18.2
5810	ENSG00000181444	3.30223	1.1374	0.398334	2.8554	0.00429831	0.0202959	ENSG00000181444	ZNF467
458	ENSG00000170802	160.217	1.13623	0.103466	10.9817	4.68e-28	2.8e-26	ENSG00000170802	FOXN2
396	ENSG00000106266	153.644	1.13576	0.0977011	11.6249	3.08e-31	2.13e-29	ENSG00000106266	SNX8
2521	ENSG00000073282	25.3309	1.13561	0.23081	4.92011	8.65e-07	9.41e-06	ENSG00000073282	TP63
3328	ENSG00000251152	8.5833	1.1342	0.273529	4.14652	3.38e-05	0.000278244	ENSG00000251152	RP11-281P23.1
758	ENSG00000157693	25.1702	1.13324	0.12862	8.81075	1.24e-18	4.5e-17	ENSG00000157693	TMEM268
842	ENSG00000175274	159.997	1.1322	0.134036	8.44698	2.99e-17	9.74e-16	ENSG00000175274	TP53I11
2405	ENSG00000091536	10.4208	1.12999	0.224514	5.03305	4.83e-07	5.51e-06	ENSG00000091536	MYO15A
1366	ENSG00000198053	51.6132	1.12891	0.167488	6.74026	1.58e-11	3.18e-10	ENSG00000198053	SIRPA
6369	ENSG00000272979	0.69415	1.12665	0.421884	2.67052	0.00757333	0.0326192	ENSG00000272979	RP11-647K16.1
6701	ENSG00000232028	0.63363	1.12613	0.439202	2.56404	0.0103462	0.0423544	ENSG00000232028	AC007391.2
5038	ENSG00000159388	949.188	1.12585	0.356711	3.1562	0.00159841	0.0086999	ENSG00000159388	BTG2
6433	ENSG00000164451	1.52262	1.1252	0.424189	2.65259	0.00798773	0.0340618	ENSG00000164451	FAM26D
4053	ENSG00000253358	2.90858	1.12456	0.306845	3.66492	0.000247418	0.00167461	ENSG00000253358	GS1-251I9.3
4317	ENSG00000197905	94.8538	1.12381	0.32016	3.51016	0.00044784	0.00284576	ENSG00000197905	TEAD4
2032	ENSG00000231367	38.097	1.12372	0.203122	5.53222	3.16e-08	4.27e-07	ENSG00000231367	AC016995.3
1567	ENSG00000162980	340.471	1.12371	0.177175	6.34236	2.26e-10	3.96e-09	ENSG00000162980	ARL5A
1398	ENSG00000016391	49.6446	1.12369	0.168335	6.67532	2.47e-11	4.84e-10	ENSG00000016391	CHDH
3008	ENSG00000267128	6.50511	1.12291	0.25375	4.42528	9.63e-06	8.78e-05	ENSG00000267128	RP11-449J21.5
3744	ENSG00000188389	12.3344	1.12126	0.290662	3.85761	0.0001145	0.000838936	ENSG00000188389	PDCD1
2182	ENSG00000251372	22.2927	1.12027	0.210329	5.32628	1e-07	1.26e-06	ENSG00000251372	LINC00499
1395	ENSG00000259153	5.81053	1.11938	0.167577	6.67983	2.39e-11	4.7e-10	ENSG00000259153	RP6-65G23.3
3380	ENSG00000257507	2.56766	1.11861	0.27216	4.1101	3.95e-05	0.000320887	ENSG00000257507	RP11-956E11.1
2410	ENSG00000079112	10.416	1.11794	0.222249	5.03013	4.9e-07	5.58e-06	ENSG00000079112	CDH17
2835	ENSG00000228086	6.74348	1.11707	0.243641	4.58489	4.54e-06	4.4e-05	ENSG00000228086	RP5-837M10.4
5545	ENSG00000267257	8.28067	1.11623	0.377395	2.95773	0.00309917	0.0153321	ENSG00000267257	RP11-1151B14.4
3668	ENSG00000224671	4.33427	1.11513	0.285658	3.90372	9.47e-05	0.000708421	ENSG00000224671	RP11-335O13.8
5721	ENSG00000158815	0.696611	1.11492	0.385915	2.88905	0.00386413	0.0185284	ENSG00000158815	FGF17
1079	ENSG00000172476	17.8944	1.11474	0.14724	7.57087	3.71e-14	9.43e-13	ENSG00000172476	RAB40A
1263	ENSG00000099290	131.159	1.11439	0.159568	6.98379	2.87e-12	6.24e-11	ENSG00000099290	FAM21A
1936	ENSG00000149243	6.21304	1.11365	0.196327	5.67245	1.41e-08	1.99e-07	ENSG00000149243	KLHL35
6348	ENSG00000260340	59.7452	1.113	0.415864	2.67636	0.00744262	0.0321622	ENSG00000260340	RP11-254F19.3
5797	ENSG00000277531	0.617787	1.11231	0.388887	2.86023	0.00423332	0.0200291	ENSG00000277531	LLNLF-187D8.1
6187	ENSG00000104833	1.22408	1.11215	0.408095	2.72523	0.00642569	0.0284917	ENSG00000104833	TUBB4A
2106	ENSG00000147573	2122.37	1.11172	0.204677	5.43161	5.58e-08	7.27e-07	ENSG00000147573	TRIM55
1211	ENSG00000204706	50.2657	1.11117	0.155789	7.13254	9.85e-13	2.23e-11	ENSG00000204706	MAMDC2-AS1
[truncated: 223 more rows]

## Sheet: ventricular genes
	X	baseMean	log2FoldChange	lfcSE	stat	pvalue	padj	GENEID.x	SYMBOL	GENEID.y
[truncated: 793 more rows]

[truncated: 1 more sheets: Legend]
